# Supplementary material for: Chronic gastritis may predict risk of cerebral small vessel disease
Source: BMC Gastroenterol. 2023 Dec 7;23:429. doi: 10.1186/s12876-023-03009-6 (PMC10702041; doi:10.1186/s12876-023-03009-6)
Supplement: Supplementary file 1 — Additional file 1. [file 12876_2023_3009_MOESM1_ESM.xls]

## Sheet: raw data
Raw data used for the statistical analyses
ID	age	gender（1=male，2=female）	SVD（0=0，1=1-4）	Total SVD	EPVS≥10(0=no，1=yes)	lacunes(0=no，1=yes)	WMH(0=no，1=yes)	CMBs(0=no，1=yes)	encephalatrophy(0=no，1=yes)	Antiplatelet therapy(1=no 2=yes)	Type of gastritis (1= no 2= non-atrophic 3= atrophic)	Intestinal metaplasia (1= no intestinal metaplasia 2= intestinal metaplasia)	hemorrhagic peptic ulcer (1= no 2= yes)	HP infection (1= negative 2= positive)	Hypertension (1= no 2= yes)	Diabetes mellitus (1= no 2= yes)	Hyperlipidemia (1= no 2= yes)	Coronary heart disease (1= no 2= yes)	Cerebral infarction (1= no 2= yes)	Atrial fibrillation (1= no 2= yes)	Smoking (1= no 2= yes)	alcohol (1= no 2= yes)	Occult blood in stool (1= no 2= yes)	RBC	HB	WBC	Neutral particle c	CRP	TG	CHO	LDL	BS
2	53	2	1	1	0	1	0	0	1	1	2	1	1	1	1	1	1	1	1	1	1	1	1	4.04	132	5.95	55.6	3.1	1.12	4.23	2.35	5.81
3	66	1	1	1	0	1	0	0	2	1	2	1	1	1	2	2	1	1	1	1	2	2	1	4.05	138	4.86	57	0.5	1.51	3.14	1.87	6.58
4	68	2	0	0	0	0	0	0	2	2	2	2	1	2	2	2	1	1	2	1	1	1	1	4.34	113	5.1	58.2	2.3	1.35	5.49	3.26	7.21
5	49	1	0	0	0	0	0	0	1	1	2	2	1	1	1	1	1	1	1	1	1	1	1	4.37	131	8.68	63.2	36.8	0.66	3.01	1.56	5.6
6	67	2	0	0	0	0	0	0	1	2	3	2	1	2	2	1	2	1	1	1	1	1	1	3.98	133	4.19	57.8	2.9	3.51	6.02	3.27	5.07
7	50	1	1	1	0	1	0	0	2	1	2	1	1	1	1	1	1	1	1	1	2	1	1	4.55	148	6.16	53.4	0.2	1.85	3.98	1.88	5.17
8	51	1	1	1	0	1	0	0	1	1	2	1	1	1	1	2	2	1	1	1	1	2	2	4.65	157	6.77	66	0.5	3.63	4.07	2.55	8.98
9	54	1	0	0	0	0	0	0	1	1	2	1	1	2	1	1	1	2	1	1	2	1	#NULL!	5.21	173	5.9	62.9	1.6	1.22	4.6	2.74	4.6
10	48	1	1	1	0	1	0	0	1	2	2	1	2	2	2	1	2	2	2	1	2	2	#NULL!	4.62	144	5.93	52.2	4.9	5.71	6.11	3.55	5.74
11	68	1	1	2	0	1	0	1	2	2	2	2	1	2	2	1	2	2	1	1	1	1	1	4.42	143	4.75	50.8	1	1.53	4.75	3.69	5.05
12	59	2	0	0	0	0	0	0	1	2	2	1	2	1	1	1	1	1	1	1	1	1	#NULL!	4.31	135	3.96	49.1	0.3	0.9	3.68	1.88	5.61
13	56	1	1	2	0	1	1	0	1	2	3	2	1	1	1	1	2	2	1	1	1	1	1	5.4	174	6.56	60.8	0.3	4.21	5.94	3.38	6.2
14	62	1	1	2	1	1	0	0	1	1	2	1	1	1	2	1	1	1	1	1	1	1	2	4.66	138	9.84	86.5	11.1	2.17	4.85	2.69	6.16
16	61	1	0	0	0	0	0	0	1	2	2	1	1	1	2	1	1	2	1	1	1	1	2	4.76	147	6.84	55.1	0.6	2.02	3.21	1.61	5.39
17	61	2	0	0	0	0	0	0	1	2	2	1	1	1	1	1	2	2	1	1	1	1	1	4.21	133	6.19	64.8	5.5	2.56	4.87	2.97	5.69
18	45	1	0	0	0	0	0	0	1	1	2	1	2	2	2	1	2	1	1	1	1	1	2	5.42	175	6.71	63.6	0.2	6.21	5.83	3.29	5.86
19	69	1	0	0	0	0	0	0	2	1	2	2	1	2	1	2	2	1	1	1	2	1	1	4.58	138	5.51	50.9	4.1	0.97	5.74	3.62	6.02
20	49	1	0	0	0	0	0	0	1	1	3	2	1	1	2	1	2	1	1	1	2	1	1	5.41	183	6.25	48	1.6	16.68	6.29	0.57	7.08
21	41	1	0	0	0	0	0	0	1	1	2	1	1	1	2	1	2	1	1	1	2	2	1	4.95	156	6.81	60.9	2.6	4.92	4.36	1.81	5.03
22	55	1	0	0	0	0	0	0	1	2	3	2	2	2	1	1	1	1	1	1	1	1	1	5.05	154	5.26	65.1	2.4	1.84	4.97	2.86	4.75
23	51	1	0	0	0	0	0	0	1	2	2	2	1	2	2	2	2	1	1	1	2	2	2	4.43	143	6.46	68.9	12.7	3.81	3.99	2.07	7.47
24	43	1	0	0	0	0	0	0	1	1	2	2	1	2	2	1	2	1	1	1	1	1	1	4.72	144	4.88	53.8	0.5	3.24	3.91	2.18	5.23
25	65	1	0	0	0	0	0	0	2	1	3	2	1	1	1	1	1	1	1	1	2	1	2	4.55	156	6.68	56.4	2	1.81	4.1	2.78	4.72
26	33	1	0	0	0	0	0	0	1	2	2	1	1	1	1	1	1	1	1	1	2	1	1	5.12	172	6.07	62.6	0.3	1.73	3.46	1.99	4.91
27	53	1	0	0	0	0	0	0	1	1	2	1	1	1	1	1	1	1	1	1	1	1	1	5.74	170	6.71	50.9	0.5	2.12	5.68	3.42	5.8
28	61	1	1	1	1	0	0	0	2	2	2	1	1	#NULL!	2	1	1	1	1	1	2	2	2	5.29	156	8.6	66.8	4.8	#NULL!	#NULL!	#NULL!	#NULL!
29	67	1	1	3	1	1	1	0	1	2	2	1	1	#NULL!	2	1	1	1	2	1	1	1	1	4.4	141	6.15	74.6	2.5	1.77	3.52	1.96	4.35
30	51	2	1	2	0	1	1	0	1	2	2	1	1	1	2	2	2	1	2	1	1	1	#NULL!	4.36	130	6.31	63.5	2.6	2.43	4	1.9	8.05
31	46	1	0	0	0	0	0	0	1	2	2	1	2	#NULL!	2	1	1	1	2	1	1	1	1	4.34	135	8.82	62.3	2.2	1.09	4.89	2.67	5.25
32	56	2	1	3	0	1	1	1	1	2	2	1	1	2	1	1	1	1	2	1	1	1	1	4.1	127	5.04	52.4	0.4	1.19	3.51	1.56	5.11
33	64	2	1	2	0	1	0	1	2	2	2	1	1	1	1	1	2	1	2	1	1	1	1	4.55	144	5.07	54.7	0.9	3.71	6.91	4.19	5.68
34	51	2	0	0	0	0	0	0	1	1	2	1	1	1	2	1	1	1	2	1	1	1	1	4.95	143	6.81	60.8	5.9	1.03	4	2.15	5.18
35	69	1	1	3	0	1	1	1	2	2	2	1	1	1	1	1	1	1	2	1	2	1	1	4.37	107	3.71	50.1	0.63	0.95	4.6	2.35	4.08
36	47	2	0	0	0	0	0	0	2	1	2	#NULL!	1	#NULL!	1	1	1	1	1	1	1	1	1	4.97	140	4.99	80.9	0.1	0.78	3.45	1.64	5.14
37	77	2	1	3	0	1	1	1	2	2	2	1	1	1	2	1	1	1	2	1	1	1	1	4.14	106	2.5	42.4	0.86	1.54	2.78	0.86	4.68
38	44	1	0	0	0	0	0	0	1	1	2	1	1	1	1	1	2	1	1	1	1	1	1	4.62	140	6.22	47.9	15	1.04	5.73	3.23	4.82
39	54	2	0	0	0	0	0	0	1	1	2	2	1	2	1	1	2	1	1	1	1	1	1	4.13	123	8.6	68.6	0.5	2.61	4.59	2.53	5.34
40	48	2	0	0	0	0	0	0	1	1	2	1	1	1	1	1	2	1	1	1	1	1	1	5.05	105	7.01	48.4	3.7	2.83	5.1	2.86	5.28
41	67	1	1	1	0	1	0	0	1	2	2	1	1	1	2	1	1	1	2	1	1	1	2	4.56	134	5.34	77.8	2.4	0.78	2.51	0.8	#NULL!
42	39	2	0	0	0	0	0	0	1	1	2	1	1	1	2	1	1	1	1	1	1	1	1	4.17	122	5.33	45.3	0.5	1.11	4.04	2.29	5.05
43	62	2	0	0	0	0	0	0	1	1	2	1	1	1	2	2	1	1	1	1	1	1	1	4.2	132	10.83	68.7	3.7	1.26	4.43	2.57	6.33
44	53	1	1	1	0	1	0	0	2	1	2	2	2	2	2	2	1	1	1	1	2	1	1	4.99	158	4.84	55.1	0.2	1.8	5.61	3.13	10.44
45	69	2	1	2	0	1	1	0	1	1	3	2	1	1	1	1	1	1	1	1	1	1	1	4.68	143	5.03	62.9	0.8	0.92	4.92	2.51	5.16
46	32	2	0	0	0	0	0	0	1	1	2	2	1	1	1	1	2	1	1	1	1	1	1	4.93	141	4.73	57.7	0.5	0.61	6.78	3.84	4.54
47	46	2	0	0	0	0	0	0	1	1	2	1	1	2	2	1	2	1	1	1	1	1	1	4.39	133	5.05	47.2	2.5	2.49	5.67	3.16	5.47
48	62	2	0	0	0	0	0	0	1	1	2	1	1	1	2	1	1	1	1	1	1	1	1	4.61	130	5.37	70.2	1.5	1.09	5.06	2.71	5.11
49	45	2	0	0	0	0	0	0	1	1	2	1	1	2	1	1	1	1	1	1	1	1	1	#NULL!	#NULL!	#NULL!	#NULL!	#NULL!	0.76	4.03	1.92	5.4
50	57	1	1	2	0	1	0	1	2	1	2	1	1	2	1	1	1	1	1	1	2	1	1	4	125	5.39	63.4	6.4	0.96	2.76	1.07	4.78
51	32	1	0	0	0	0	0	0	1	1	2	1	2	2	1	1	1	1	1	1	1	1	2	5.52	167	5.21	41.7	0.5	1.5	5.46	2.83	4.04
52	56	1	1	1	0	1	0	0	2	1	2	1	1	2	2	1	1	2	1	1	1	1	1	4.34	134	5.01	50.9	1	0.97	2.99	1.85	6.1
53	51	2	0	0	0	0	0	0	1	1	2	1	1	1	1	1	2	1	1	1	1	1	#NULL!	3.92	133	4.22	58.1	0.3	2.22	6.98	3.55	4.37
54	51	1	1	1	0	0	0	1	1	1	3	2	1	2	1	1	1	1	1	1	2	1	1	5.3	168	6.72	58.2	4.1	1.9	4.99	2.7	5.03
55	45	2	1	1	0	1	0	0	1	1	2	#NULL!	#NULL!	#NULL!	2	1	1	1	1	1	1	1	1	4.66	140	6.86	59.4	0.7	2.27	4.17	2.06	5.08
56	41	1	0	0	0	0	0	0	2	1	2	1	1	1	2	1	2	1	1	1	2	2	#NULL!	4.79	144	6.18	51.6	2.3	2.37	4.99	3.76	6.37
57	52	2	0	0	0	0	0	0	1	1	2	2	1	1	1	1	2	1	1	1	1	1	1	4.31	127	4.34	62	0.1	1.09	5.76	3.51	5.52
58	79	2	1	2	0	1	1	0	2	2	3	2	1	2	2	1	1	1	2	1	1	1	2	2.64	79.2	3.53	66.8	2.3	1.63	2.62	1.45	5.49
59	55	1	1	1	0	0	1	0	2	1	2	2	1	1	2	1	1	1	2	1	1	1	1	5.33	166	7.08	66.7	0.5	1.22	4.07	2.3	5.81
60	68	2	1	2	0	1	1	0	2	1	2	1	1	1	2	2	1	1	2	1	1	1	1	3.82	114	6.37	73.5	6.5	0.82	3.25	1.46	14.27
61	46	1	0	0	0	0	0	0	1	1	2	1	1	2	1	1	2	1	1	1	2	2	2	5.6	166	5.73	59.1	0.7	4.35	4.64	2.83	5.34
62	53	2	0	0	0	0	0	0	1	1	2	1	1	1	2	1	1	1	1	1	1	1	1	4.23	145	5.93	57.1	0.5	1.03	4.66	2.52	5.32
63	47	1	0	0	0	0	0	0	1	1	2	1	2	2	1	1	2	1	1	1	2	2	#NULL!	4.82	150	6.52	53.9	0.5	2.26	6.31	4.23	4.96
64	56	1	1	1	0	1	0	0	1	1	3	2	1	2	2	2	1	1	1	1	2	2	1	3.57	113	10.48	64.7	1	1.46	5.12	3.2	3.27
65	86	2	1	3	1	1	0	1	2	2	2	1	1	1	2	1	1	1	1	1	1	1	2	4.72	145	5.52	61.3	0.5	1.3	3.02	1.19	4.63
66	55	2	1	2	0	1	1	0	2	1	2	1	1	1	2	2	1	1	2	1	1	1	#NULL!	2.94	86	3.03	69.9	39.7	2.04	5.31	3.02	7.9
67	69	1	0	0	0	0	0	0	1	2	3	2	1	2	1	1	2	1	1	1	1	1	1	5.17	150	5.37	62.2	2.3	2	6.04	3.81	6.75
68	54	1	0	0	0	0	0	0	1	1	3	2	1	2	2	1	1	1	1	1	1	2	1	5.23	161	5.92	50.3	0.5	1.78	4.35	2.26	5.92
69	63	2	1	1	0	1	0	0	1	1	2	1	2	#NULL!	1	1	2	1	1	1	1	1	2	3.9	115	5.9	69.1	0.5	1.34	5.77	2.86	3.97
70	53	2	0	0	0	0	0	0	2	2	2	2	1	1	1	1	1	1	1	1	1	1	1	4.2	130	6.04	53.5	0.5	1.11	3.74	1.81	4.48
71	60	2	1	1	0	1	0	0	2	1	2	2	1	1	2	1	1	1	2	1	1	1	1	4.38	140	5.94	65.9	1.7	1.43	5.51	3.2	5.79
72	49	2	0	0	0	0	0	0	1	1	2	2	1	1	2	1	1	1	1	1	1	1	1	3.93	119	2.77	82.8	0.7	0.93	4.09	2.1	4.87
73	57	1	0	0	0	0	0	0	1	2	2	1	1	1	1	1	1	1	1	1	2	1	1	4.8	141	4.1	57.3	1.6	1.65	4.91	2.98	5.97
74	56	1	0	0	0	0	0	0	1	1	2	1	1	2	2	1	1	1	1	1	1	1	1	4.97	161	7.04	62.9	0.5	1.09	4.82	2.58	5.49
75	38	1	0	0	0	0	0	0	1	1	2	1	1	1	1	1	1	1	1	1	2	1	2	4.49	142	6.47	78	2.1	0.56	3.56	2.03	4.46
76	30	1	0	0	0	0	0	0	1	1	2	1	1	2	2	1	2	1	1	1	1	1	1	5.11	148	43.6	45.1	0.5	4.64	5.32	3.05	7.89
77	72	1	1	1	0	0	0	1	2	2	2	1	2	2	2	1	1	1	1	2	1	1	1	4.31	130	6.79	65.3	0.8	1.06	3.17	1.42	9.38
78	49	2	0	0	0	0	0	0	1	1	2	2	2	2	1	1	2	1	1	1	1	1	1	4.41	139	5.79	46.6	0.5	0.88	9	6.04	5.29
79	52	1	0	0	0	0	0	0	2	1	2	2	1	1	2	2	2	1	1	1	2	2	1	3.99	124	5.76	60.9	0.5	2.63	4.33	2.33	5.92
80	54	1	0	0	0	0	0	0	1	2	2	1	2	2	2	1	2	1	2	1	1	1	1	4.5	141	10.54	59.2	0.5	2.68	5.16	3.32	4.94
81	71	1	1	3	1	1	1	0	1	2	2	2	1	1	2	1	2	1	2	1	1	1	1	5.48	157	5.23	54.8	0.5	2.59	5.45	3.51	5.46
82	45	1	0	0	0	0	0	0	1	1	2	1	#NULL!	1	1	1	2	1	1	1	2	2	1	4.9	149	8.94	63.7	5.42	3.38	5.26	2.99	4.5
83	49	2	1	1	0	1	0	0	1	2	2	2	1	1	2	1	1	2	2	1	1	1	1	4.94	152	6.62	45.8	0.5	0.84	4.62	2.44	6.07
84	55	2	0	0	0	0	0	0	2	2	2	1	1	2	2	1	1	1	2	1	1	1	#NULL!	4.09	125	6.47	38.8	0.5	1.35	3.12	1.49	5.01
85	52	1	1	3	0	1	1	1	2	1	2	1	1	1	2	1	1	1	2	1	1	1	1	4.77	148	8.08	64.7	0.5	2.26	5.17	3.14	6.17
86	37	2	0	0	0	0	0	0	1	2	2	1	1	1	1	1	1	1	1	1	1	1	1	3.69	115	4.96	51.8	0.5	0.87	4.2	2.31	4.64
87	51	2	0	0	0	0	0	0	1	2	2	2	1	2	1	1	1	2	1	1	1	1	1	3.83	110	6.02	66.8	0.5	1.16	3.94	2.26	4.99
88	47	1	0	0	0	0	0	0	1	2	2	1	1	2	1	1	2	1	1	1	2	1	1	5.53	176.1	8.76	66.1	0.5	5.03	4.56	2.22	5.51
89	53	2	0	0	0	0	0	0	2	1	2	2	1	1	2	1	1	1	1	1	1	1	2	4.25	123	6.64	80	5.5	0.89	4	1.92	5.1
90	66	1	0	0	0	0	0	0	2	1	2	#NULL!	#NULL!	#NULL!	1	1	1	1	1	1	1	2	1	4.05	104	4.19	54.7	0.5	0.63	2.74	1.13	4.2
91	74	2	1	1	0	1	0	0	2	2	2	2	1	2	2	2	1	1	2	1	1	1	1	3.98	137	4.72	59.2	0.5	1.55	4.65	2.33	5.55
92	61	1	0	0	0	0	0	0	2	2	2	1	1	1	2	1	1	1	1	1	2	1	#NULL!	5.17	151	5.16	63.3	2.5	1.58	4.32	2.83	7.37
93	40	2	0	0	0	0	0	0	1	1	2	1	2	2	1	1	1	1	1	1	1	1	1	4.24	129	6.62	55.1	0.5	1.31	3.59	1.85	5.12
94	69	2	1	1	0	1	0	0	2	2	2	1	1	1	2	1	1	2	2	1	1	1	1	3.89	127	6.53	50.9	0.5	1.36	3.44	1.75	6.69
95	53	1	0	0	0	0	0	0	2	1	2	2	1	2	2	2	1	1	1	1	1	1	1	4.48	143	9.21	51.1	0.5	1.17	3.67	1.88	2.92
96	53	2	0	0	0	0	0	0	1	2	2	1	1	1	2	1	1	1	1	1	1	1	2	4.84	146	7.32	61.4	1.6	2.09	5	3.12	5.3
98	63	1	0	0	0	0	0	0	1	2	2	1	2	2	2	1	2	1	1	1	1	1	#NULL!	3.9	120	7.49	82.3	5.2	2.71	4.01	2.23	5.66
99	46	2	1	1	0	0	0	1	2	2	2	#NULL!	#NULL!	#NULL!	1	1	1	1	1	1	1	1	1	4.16	126	4.8	67.7	3.2	0.92	4.06	2.28	5.22
101	59	1	0	0	0	0	0	0	2	1	3	2	1	2	1	1	2	1	1	1	2	2	#NULL!	5.56	172.1	9.24	58.3	1.2	4.49	6.68	4.06	6.57
102	63	1	1	2	1	1	0	0	2	2	3	2	1	2	2	1	2	2	2	1	1	1	#NULL!	4.94	149	10.94	53.4	1.7	3.48	7.85	4.86	7.89
103	57	1	0	0	0	0	0	0	2	2	2	1	2	1	2	2	2	2	1	1	2	2	1	4.04	140	5.05	39.7	1	5.94	4.84	2.26	18.06
104	77	1	1	2	0	1	1	0	2	2	3	2	1	1	2	1	1	1	2	1	2	1	1	3.88	125	5.36	42.5	4.5	0.86	4.13	1.81	5.09
105	69	2	1	1	1	0	0	0	2	1	2	1	1	2	1	1	1	1	1	1	1	1	1	3.9	115	6.31	52.3	1.9	0.94	4.85	2.95	6.13
106	45	2	0	0	0	0	0	0	1	1	2	2	2	2	2	1	2	1	1	1	1	1	#NULL!	4.64	141	7.15	58	1	2.44	5.85	3.72	5.86
107	41	1	0	0	0	0	0	0	1	1	2	1	1	1	2	1	1	1	1	1	1	1	2	5.08	154	6.98	67.8	0.9	1.23	4.04	2.44	4.55
108	49	1	0	0	0	0	0	0	1	1	2	1	2	1	2	1	1	1	1	1	2	1	#NULL!	5.61	182.1	7.55	60.1	0.7	1.85	3.99	1.82	4.88
109	45	1	0	0	0	0	0	0	2	1	2	2	1	1	2	1	2	1	1	1	1	1	1	4.67	159	6.97	53.8	0.8	4.03	5.12	2.8	5.11
110	57	2	0	0	0	0	0	0	2	2	2	1	1	1	1	2	1	1	1	1	1	1	1	4.28	125	4.92	59.4	2.89	1.07	3.71	2.21	7.6
111	34	1	0	0	0	0	0	0	1	1	2	1	1	1	1	1	2	1	1	1	1	1	1	5.13	153	7.16	56.8	1.5	2.91	6.31	3.67	5.36
112	54	2	0	0	0	0	0	0	1	1	2	1	1	1	2	1	2	1	1	1	1	1	#NULL!	4.29	130	6.12	70.3	0.5	2.15	5.88	3.26	5.52
113	70	1	1	1	0	1	0	0	1	2	2	2	1	2	2	1	2	1	2	1	1	1	1	4.79	156	5.23	59.7	0.8	2.45	479	2.54	5.05
114	59	2	1	1	0	1	0	0	1	2	2	2	1	2	1	1	1	1	2	1	1	1	1	4.31	129	4.87	55.3	0.5	1.27	4.79	2.64	5.88
115	46	2	1	1	0	1	0	0	1	2	2	1	1	1	2	2	2	1	2	1	1	1	#NULL!	4.86	141	7.35	53.6	1.5	3.81	4.7	2.58	15.66
116	32	2	0	0	0	0	0	0	1	1	2	2	2	1	1	1	1	1	1	1	1	1	1	4.5	134	5.98	55.3	1.2	0.91	4.52	2.56	4.63
117	64	2	1	1	0	1	0	0	2	1	2	1	2	1	1	1	1	1	1	1	1	1	1	4.19	125	5.74	64.9	0.6	0.81	4.5	2.39	6.05
118	54	1	0	0	0	0	0	0	2	1	2	#NULL!	#NULL!	#NULL!	1	1	1	1	1	1	1	1	1	5.36	158	8.44	48.9	1.1	1.28	3.38	1.88	5.18
119	72	1	1	1	0	1	0	0	2	1	3	2	2	2	2	2	2	1	2	1	2	1	2	3.41	99	7.83	68.9	2.96	2.3	5.37	3.72	6.77
120	55	1	0	0	0	0	0	0	2	1	2	2	1	2	1	1	1	1	1	1	1	1	1	4.96	155	8.15	77.7	0.5	1.04	4.49	2.38	6.39
121	51	2	0	0	0	0	0	0	1	1	2	2	1	1	1	1	1	1	1	1	1	1	1	5.12	133	5.59	55.7	0.5	1.22	5.04	2.63	4.9
122	55	1	1	1	0	1	0	0	1	1	2	1	1	1	1	1	2	1	2	1	2	2	1	4.55	142	7.61	51.8	0.5	2.07	6.13	3.73	6.8
123	43	1	0	0	0	0	0	0	1	1	2	1	2	1	1	1	1	1	1	1	2	2	1	4.51	143	8.61	65.2	0.5	1.6	4.76	2.59	4.84
124	42	2	0	0	0	0	0	0	1	1	2	2	2	1	1	1	1	1	1	1	1	1	#NULL!	4.62	139	5.39	53.6	0.5	1.14	3.46	1.82	4.94
125	49	2	0	0	0	0	0	0	1	1	2	2	1	1	1	1	1	1	1	1	1	1	1	3.89	121	6.16	65.5	0.5	1.76	2.89	1.43	4.7
126	50	1	0	0	0	0	0	0	2	1	2	2	1	1	1	1	1	1	1	1	2	2	1	4.62	150	6.39	55.6	0.5	1.31	4.24	2.55	4.95
127	63	1	0	0	0	0	0	0	1	1	2	1	2	2	2	2	1	1	1	1	1	2	1	4.88	158	5.84	57.3	0.5	2.01	5.25	2.59	8.04
128	54	1	0	0	0	0	0	0	1	1	2	2	2	2	2	1	2	1	1	1	2	2	1	4.95	162	5.6	54	1.2	3.53	4.29	2.41	5.03
129	46	2	0	0	0	0	0	0	1	1	2	1	1	2	1	1	1	1	1	1	1	1	1	4.58	137	5.8	57.1	0.5	1.51	4.06	1.91	5.42
130	55	2	1	1	0	1	0	0	2	1	2	1	2	2	2	2	2	1	2	1	1	1	1	4.51	128	7.28	67	4.6	3	5.12	3.02	6.04
131	50	2	0	0	0	0	0	0	1	1	2	2	1	2	1	1	1	1	1	1	1	1	1	3.79	120	4.43	56.9	0.5	#NULL!	#NULL!	#NULL!	5.71
132	62	1	1	2	0	1	0	1	2	1	2	2	1	1	1	2	1	1	2	1	1	1	1	5.09	161	6.68	72.1	0.5	1.42	5.04	2.81	5.25
133	65	2	0	0	0	0	0	0	2	1	2	2	1	1	2	1	1	1	1	1	1	1	1	4.13	126	6.98	51	0.5	0.96	5.5	3.27	5.28
134	63	2	0	0	0	0	0	0	1	1	2	1	1	2	1	1	2	1	1	1	1	1	1	4.67	123	4.63	47.6	0.5	1.47	6.25	3.78	5.26
135	53	2	0	0	0	0	0	0	1	1	2	1	1	1	2	1	1	1	1	1	1	1	#NULL!	4.36	132	7.03	68.1	0.5	1.01	4.73	2.66	4.74
136	47	1	0	0	0	0	0	0	1	1	2	2	1	1	1	1	2	1	1	1	2	1	1	4.98	161	5.8	56.9	0.5	1.97	5.28	3.46	5.25
137	55	1	0	0	0	0	0	0	2	1	2	2	2	1	1	1	2	1	1	1	2	1	1	4.01	129	4.29	54.3	2.6	2.17	4.8	2.97	6.62
138	78	1	1	1	0	1	0	0	2	1	3	3	1	2	1	2	1	1	1	1	1	1	#NULL!	4.28	133	5.88	87	43.3	1.12	0.7	0.24	12.59
139	82	2	1	1	0	1	0	0	2	1	2	1	2	#NULL!	1	2	1	1	2	1	1	1	1	4.81	129	7.93	68.3	2.7	0.85	5.22	2.53	10.5
140	71	1	1	1	0	1	0	0	2	1	2	1	1	1	1	1	1	1	2	1	2	2	1	3.72	119	3.22	57.5	0.5	#NULL!	#NULL!	#NULL!	#NULL!
141	73	1	0	0	0	0	0	0	2	1	2	1	2	2	2	1	1	1	1	1	1	1	2	4.39	104	6.58	60	0.5	2.08	4.24	2.29	5.46
142	51	1	0	0	0	0	0	0	1	1	2	2	2	2	2	1	1	1	1	1	1	1	1	4.56	136	4.35	61.4	0.5	1.55	4.76	2.49	4.69
143	76	2	0	0	0	0	0	0	2	1	2	2	1	#NULL!	2	2	2	1	1	1	1	1	1	4.29	126	4.68	55.2	14.5	2.77	3.18	1.64	10.66
144	63	1	1	1	0	1	0	0	2	1	2	1	1	1	2	1	1	1	2	1	1	2	1	4.74	152	6.38	64.7	0.5	0.88	4.84	2.36	4.69
145	59	1	1	1	0	1	0	0	1	1	2	2	1	1	1	2	1	1	2	1	1	1	1	4.88	150	5.7	65.9	0.5	2.26	4.88	3.59	12.49
146	57	2	0	0	0	0	0	0	1	1	2	1	2	2	1	1	1	1	1	1	1	1	1	3.84	122	4.95	59	3.5	1.07	4.57	2.53	4.92
147	64	2	0	0	0	0	0	0	1	1	2	2	1	1	1	1	2	1	1	1	1	1	#NULL!	4.83	146	5.03	44.9	0.5	1.29	5.75	3.39	5.14
148	50	2	0	0	0	0	0	0	1	1	2	2	2	1	1	1	2	1	1	1	1	1	1	4.24	129	4.78	59.7	0.5	0.8	5.93	3.33	5.12
149	46	2	0	0	0	0	0	0	1	1	3	2	1	2	1	1	1	1	1	1	1	1	1	3.97	98	4.41	53.1	0.5	0.94	4.31	2.29	4.46
150	33	2	0	0	0	0	0	0	1	1	1	1	1	1	1	1	2	1	1	1	1	1	1	4.46	126	6.7	74.9	0.9	2.42	3.71	1.8	5.22
151	73	1	0	0	0	0	0	0	2	1	3	2	1	2	1	1	1	1	1	1	1	1	1	4.53	97	4.02	65.2	0.5	0.81	3.04	1.27	4.88
152	65	1	1	1	0	1	0	0	2	1	2	1	1	1	2	2	1	2	2	1	1	1	1	3.68	96	3.98	54	7	1.02	3.5	1.95	4.86
153	62	1	0	0	0	0	0	0	2	1	2	1	1	2	1	1	1	1	1	1	1	1	2	4.67	131	4.43	41.2	0.7	1.12	4.11	2.31	4.61
154	52	2	0	0	0	0	0	0	1	1	2	1	1	2	1	2	2	1	1	1	1	1	1	4.95	142	6.2	50.7	1.7	3.96	5.25	2.8	5.97
155	47	1	0	0	0	0	0	0	1	1	2	2	1	2	1	1	1	1	1	1	1	1	#NULL!	5.57	152	8.34	61.1	0.5	1.51	4.91	2.97	5.69
156	54	2	0	0	0	0	0	0	2	1	2	1	1	1	1	1	2	1	1	1	1	1	1	4.24	126	2.8	41	4.2	0.88	6.17	3.35	4.93
157	54	1	0	0	0	0	0	0	2	1	2	2	1	1	2	1	2	1	1	1	2	1	#NULL!	5.25	158	6.14	62.5	0.7	3.76	4.78	2.54	6.31
158	48	1	0	0	0	0	0	0	2	1	2	1	1	2	1	1	1	1	1	1	1	1	#NULL!	4.43	145	7.23	48.6	0.7	1.92	5.22	2.81	5.36
159	69	2	0	0	0	0	0	0	2	1	2	1	1	1	1	1	1	1	1	1	1	1	1	3.89	120	4.18	61.7	0.5	1.06	4.5	2.62	4.68
160	52	1	0	0	0	0	0	0	2	1	2	1	1	1	1	1	1	1	1	1	1	1	#NULL!	4.86	158	5.72	57.2	0.6	1	4.33	1.99	5.01
161	67	1	1	1	0	1	0	0	2	1	2	1	1	1	2	1	1	1	2	1	1	1	1	5.14	165	6.84	65.9	0.5	0.75	5.22	2.7	6.26
162	62	2	0	0	0	0	0	0	2	1	2	1	1	2	1	1	1	1	1	1	1	1	1	4.36	138	5.1	48.1	0.6	1.22	4.36	2.18	5.47
163	71	1	0	0	0	0	0	0	2	1	2	1	1	1	1	1	1	1	1	1	1	1	#NULL!	5.24	159	6.36	66.4	1.6	1.85	4.45	2.75	6.71
164	68	1	0	0	0	0	0	0	2	1	2	2	1	1	1	1	2	1	1	1	1	1	1	4.32	134	6.35	59.5	0.7	3	4.27	2.19	4.92
165	49	1	0	0	0	0	0	0	1	1	3	2	1	2	1	1	1	1	1	1	1	1	1	5.67	163	7.38	61.8	1.5	1.61	5.5	3.12	6.87
167	80	1	1	1	0	1	0	0	2	1	2	1	2	2	2	1	2	1	2	1	2	2	1	3.56	108	6.07	68.5	39.09	1.48	6.39	4.93	5
168	55	2	0	0	0	0	0	0	1	1	2	1	1	2	1	1	1	1	1	1	1	1	1	4.2	122	6.1	38	0.5	1.42	5.67	3.05	4.39
169	51	1	0	0	0	0	0	0	1	1	2	1	1	2	1	1	1	1	1	1	2	2	1	4.68	145	6.13	61.5	1	0.99	4.56	3.06	5.27
170	41	1	0	0	0	0	0	0	1	1	2	1	1	2	1	1	2	1	1	1	1	1	2	5.9	165	7.68	60.9	0.5	7.8	5.14	2.65	7.28
171	46	1	0	0	0	0	0	0	1	1	2	1	2	1	1	1	2	1	1	1	2	2	1	4.51	141	7.76	50.4	0.5	1.74	5.83	3.63	5.1
172	51	1	0	0	0	0	0	0	1	1	3	2	1	1	1	1	1	1	1	1	1	1	1	5.44	165	7.32	61.6	0.5	0.91	5.25	3.29	5.01
173	67	1	1	2	0	1	1	0	2	2	2	1	1	1	2	1	1	1	2	1	1	1	#NULL!	4.95	151	5.54	60.9	0.5	1.25	5.45	3.07	6.02
174	56	2	0	0	0	0	0	0	1	1	2	1	1	1	1	1	2	1	1	1	1	1	#NULL!	4.38	132	5.81	55.7	1	1.87	6.55	4.05	5.54
175	54	1	0	0	0	0	0	0	2	1	2	1	1	2	2	1	1	1	1	1	2	1	#NULL!	4.88	159	6.9	71.7	0.8	0.63	4.13	2.19	5.27
176	38	1	0	0	0	0	0	0	1	1	2	1	1	1	1	1	1	1	1	1	1	2	1	4.81	151	5.57	52.5	0.5	1.46	3.26	1.9	5.18
177	65	1	0	0	0	0	0	0	2	1	2	2	2	1	2	1	1	2	1	1	1	1	1	4.26	131	4.99	55.7	0.5	0.69	3.13	1.51	4.61
178	70	1	1	1	0	1	0	0	2	2	2	#NULL!	1	#NULL!	1	1	1	1	2	1	1	1	1	3.18	67	3.9	50.9	0.5	0.76	2.58	1.23	#NULL!
179	61	2	0	0	0	0	0	0	1	1	2	2	1	1	1	1	1	1	1	1	1	1	1	4.32	117	10.1	66.8	10.5	#NULL!	#NULL!	#NULL!	#NULL!
180	49	2	0	0	0	0	0	0	1	1	2	1	1	1	1	1	1	1	1	1	1	1	1	4.47	132	5.38	43.5	0.5	0.74	5.43	2.97	5.85
181	84	2	1	2	0	1	1	0	2	1	2	2	1	1	1	1	1	1	1	1	1	1	1	2.32	86	4.09	55.6	11.87	1.62	3.34	1.64	5.67
182	60	1	0	0	0	0	0	0	1	1	2	1	1	1	2	1	2	1	1	1	2	2	2	3.91	129	5.93	63.6	8.3	2.54	4.02	2.2	8.35
183	54	2	0	0	0	0	0	0	1	1	2	1	1	1	1	1	1	1	1	1	1	1	1	3.66	109	5.24	28.6	5.8	#NULL!	#NULL!	#NULL!	6.4
184	82	1	1	1	0	1	0	0	2	2	2	2	1	1	2	1	1	1	2	1	1	1	1	4.72	131	7.67	56.6	1.2	1.45	4.18	2.58	4.72
185	45	1	0	0	0	0	0	0	1	1	2	1	2	1	1	1	2	1	1	1	1	1	#NULL!	3.35	114	3.22	58.4	0.5	2.05	8.16	6.24	6.35
186	71	2	1	2	0	0	1	1	2	2	2	1	1	1	2	1	2	1	1	1	1	1	1	4.1	128	5.37	65.7	0.5	3.01	5.04	2.73	5.45
187	56	2	0	0	0	0	0	0	1	2	3	2	1	1	1	1	2	1	2	1	1	1	1	4.18	126	4.52	51.6	0.5	1.18	4.12	1.99	5.36
188	61	1	0	0	0	0	0	0	2	2	2	#NULL!	1	#NULL!	2	2	1	1	2	1	1	1	2	4.64	148	5.62	51.6	0.5	1.31	2.1	0.95	3.91
190	64	1	0	0	0	0	0	0	1	2	2	2	2	2	2	1	1	1	2	1	2	2	#NULL!	3.27	101	2.61	53.6	1.2	0.66	2.78	1.22	4.69
191	53	1	1	1	0	1	0	0	1	2	2	1	1	1	2	1	2	1	2	1	1	1	1	5.23	153	5.95	55.8	1.3	2.08	5.55	4.13	4.65
192	66	1	1	2	0	1	1	0	1	2	2	1	2	2	2	1	1	1	2	1	2	1	2	4.36	135	7.1	66	0.5	1.11	2.76	1.34	4.68
193	65	1	0	0	0	0	0	0	2	2	2	#NULL!	1	#NULL!	2	1	1	1	1	1	1	2	1	4.94	150	5.16	67.7	0.5	2.26	2.88	1.42	5.6
194	56	1	0	0	0	0	0	0	1	2	2	2	1	1	2	2	2	1	1	1	2	2	2	4.65	151	6.14	61.2	1	3.25	4.86	2.8	7.04
195	52	1	0	0	0	0	0	0	1	2	2	2	2	1	2	1	2	1	1	1	2	2	1	5.22	159	8.4	62.7	0.5	1.3	5.72	3.39	4.76
196	43	1	1	1	0	1	0	0	1	1	2	1	1	2	1	1	2	1	2	1	2	2	1	4.9	162	6.69	62	0.5	4.15	5.32	3.07	4.73
197	70	2	1	1	0	1	0	0	1	2	2	#NULL!	1	#NULL!	2	2	2	1	2	1	1	1	1	4.61	137	5.82	58.8	2.4	2.41	5.24	3.1	7.22
198	62	2	0	0	0	0	0	0	1	1	2	2	1	2	1	1	2	1	1	1	1	1	#NULL!	3.63	105	2.93	58.7	0.9	2.74	4.01	2.23	5.51
199	51	2	0	0	0	0	0	0	1	2	2	1	2	2	1	2	2	1	1	1	1	1	1	4.13	135	5.39	64.3	0.5	3.92	4.64	2.69	5.35
200	40	1	1	1	0	1	0	0	2	2	2	#NULL!	1	#NULL!	1	2	2	1	2	1	1	1	#NULL!	4.92	160.4	7.14	58.1	0.5	10.28	5.9	2.5	10.57
201	70	2	1	1	0	1	0	0	1	2	2	2	1	1	2	1	1	1	2	1	1	1	1	4.1	117	7.2	61.5	0.5	2.26	4.97	2.88	4.25
202	66	2	1	1	0	0	1	0	1	2	3	2	2	2	1	2	1	1	2	1	1	1	1	4.53	134	4.79	66	0.7	1.53	4.91	2.95	4.62
203	65	2	1	1	0	1	0	0	2	2	2	2	1	2	1	1	2	1	2	1	1	1	1	4.03	129	6.6	49.1	0.5	2.09	5.9	3.11	4.77
204	70	2	1	2	0	1	0	1	2	2	2	1	1	1	2	1	2	1	2	1	1	1	1	4.43	128	6.16	57.7	1.2	2.61	5.28	3	5.69
205	70	1	1	1	0	1	0	0	2	2	3	2	1	1	2	1	1	1	2	1	1	1	1	4.99	157	4.69	43.7	0.5	1.56	5.32	3.02	5
206	54	1	1	1	0	1	0	0	2	2	2	1	1	1	2	2	2	2	2	1	1	1	2	4.87	145	6.11	59.6	0.6	3.94	4.47	2.32	12.23
207	76	1	1	1	0	1	0	0	2	2	2	1	1	1	2	1	1	1	2	1	1	1	1	4.14	130	5.3	59.8	0.9	1.23	2.73	1.22	4.5
208	67	1	1	1	0	1	0	0	2	2	2	1	1	1	1	1	1	1	2	1	1	1	1	4.19	145	5.13	37.4	0.5	0.92	4.33	2.37	4.84
209	57	2	1	1	0	1	0	0	2	1	2	2	1	2	1	1	1	1	2	1	1	1	#NULL!	3.69	116	3.94	54.5	0.5	1.69	3.98	2.08	4.88
210	62	1	0	0	0	0	0	0	2	1	2	1	2	2	1	1	1	2	1	1	2	1	1	4.71	141	6.53	61.5	1	1.63	3.89	2.07	5.18
211	45	1	0	0	0	0	0	0	1	2	2	1	1	1	2	1	2	1	1	1	2	2	1	5.05	149	8.24	54.6	1.1	8.08	7.13	2.27	5.63
212	50	2	0	0	0	0	0	0	2	1	2	2	1	1	1	1	1	1	1	1	1	1	#NULL!	4.3	131	3.01	64.5	0.5	1.35	2.82	1.58	4.6
213	53	1	0	0	0	0	0	0	1	1	3	2	1	2	2	1	2	1	1	1	2	1	2	5.24	159	6.41	65.2	2.3	4.83	5.97	3.29	6.21
214	48	2	0	0	0	0	0	0	1	1	2	1	1	1	1	1	1	1	1	1	1	1	1	4.23	125	6.35	56.9	4.6	2.25	4.19	2.5	4.95
215	52	1	1	1	0	0	1	0	1	1	2	1	2	2	2	1	1	1	1	1	2	2	1	5.1	153	10.91	62.6	0.5	2.01	4.49	2.39	5.69
216	41	1	0	0	0	0	0	0	1	1	2	1	1	1	1	1	1	1	1	1	1	1	1	4.88	154	6.72	55.8	0.5	1.45	4.81	2.74	5.02
217	48	1	0	0	0	0	0	0	1	1	2	1	2	2	2	1	2	1	1	1	2	2	#NULL!	4.96	151	4.89	65.6	0.5	2.79	4.71	2.7	5.57
218	55	1	0	0	0	0	0	0	1	1	2	#NULL!	1	#NULL!	1	1	2	1	1	1	1	2	1	4.98	155	5.97	78.4	0.5	3.37	4.29	2.32	5.52
219	41	2	0	0	0	0	0	0	1	1	2	1	1	1	1	1	1	1	1	1	1	1	#NULL!	4.29	120	3.82	48.2	0.5	#NULL!	#NULL!	#NULL!	#NULL!
220	44	2	0	0	0	0	0	0	1	1	2	1	1	2	1	1	1	1	1	1	1	1	#NULL!	3.68	116	5.39	46.6	0.5	0.9	4.91	2.6	5.24
221	57	2	0	0	0	0	0	0	1	1	2	1	1	1	2	1	1	1	1	1	1	1	1	3.81	120	3.53	56.4	0.5	1.94	5.59	3.19	5.71
222	52	2	0	0	0	0	0	0	1	1	2	1	1	1	2	2	2	1	1	1	1	1	1	4.32	119	6.36	52.4	1.8	4.15	4.79	2.5	6.81
223	43	2	0	0	0	0	0	0	1	1	2	2	1	2	1	1	2	1	1	1	1	1	1	4.09	108	6.41	85.5	1.7	1.12	6.21	3.61	5.74
224	49	2	0	0	0	0	0	0	2	2	2	1	1	2	1	1	1	1	1	1	1	1	1	4.22	131	4.54	69.9	8.7	1.08	4.69	2.56	5.11
225	69	2	0	0	0	0	0	0	2	2	3	2	1	#NULL!	2	1	1	1	1	1	1	1	1	4.33	131	7.02	63.1	0.6	1.32	4.87	2.53	4.98
226	61	2	0	0	0	0	0	0	2	2	2	1	1	2	1	1	1	1	1	1	1	1	1	4.45	140	4.75	60.7	0.5	1.39	3.91	1.96	6.01
227	48	2	0	0	0	0	0	0	2	1	2	1	1	2	1	1	2	1	1	1	1	1	1	4.25	136	5.45	60.7	1.7	2.72	5.61	3.63	5.45
228	49	1	0	0	0	0	0	0	1	1	2	2	2	2	1	1	2	1	1	1	1	1	#NULL!	4.8	157	6.27	54.7	0.6	2.42	4.73	2.96	5.29
229	46	1	0	0	0	0	0	0	1	1	2	1	2	2	2	1	2	1	1	1	1	1	1	5.5	161	6.34	60	1.4	9.05	6.6	3.24	5.56
230	65	1	0	0	0	0	0	0	1	2	2	2	2	2	2	2	2	1	1	1	2	1	1	4.88	142	5.9	63	1.1	2.74	4.73	2.76	6.24
231	55	1	1	2	0	1	1	0	1	2	2	1	2	2	2	1	1	2	2	1	2	2	1	2.71	91	8.17	61.9	18.6	1.22	3.77	2.15	5.51
232	62	1	0	0	0	0	0	0	2	1	2	1	1	1	1	1	1	1	1	1	2	1	1	4.77	149	3.79	73	1.7	0.84	5.51	3.1	5.04
233	60	2	1	1	0	1	0	0	2	2	3	2	1	1	1	1	1	1	2	1	1	1	#NULL!	4.11	133	4.98	55.8	0.5	1.21	4.33	1.96	5.34
234	74	2	1	1	0	1	0	0	2	2	3	2	1	1	2	1	1	2	2	1	1	1	1	3.87	125	6.25	56.7	6.3	1.98	4.7	2.61	6.16
235	48	2	1	1	0	1	0	0	1	1	2	2	1	1	1	1	1	1	2	1	1	1	#NULL!	4.79	143	5.17	52.8	1	1.21	3.87	2.16	4.91
236	73	1	1	1	0	1	0	0	2	2	2	#NULL!	1	#NULL!	2	1	1	1	2	1	2	2	1	4.7	156	5.21	58.2	1.7	1.33	4.67	2.62	5.84
237	71	1	1	1	0	1	0	0	1	2	2	2	1	2	2	1	1	1	2	1	1	1	#NULL!	4.3	132	10.09	79.8	2.8	1.71	5.07	3.09	5.15
238	56	2	0	0	0	0	0	0	1	#NULL!	2	1	1	1	1	1	1	1	1	1	1	1	1	4.18	128	4.26	53.3	0.5	0.86	4.26	2.11	5.38
239	38	2	0	0	0	0	0	0	1	1	2	1	2	1	1	1	1	1	1	1	1	1	#NULL!	4.32	131	6.64	63.7	0.5	0.74	4.23	1.83	4.22
240	66	1	1	1	0	1	0	0	2	1	3	2	1	1	2	1	1	1	2	1	1	1	2	4.14	97	4.62	67.4	1.2	1.26	2.76	1.31	6.97
241	64	1	0	0	0	0	0	0	1	2	2	2	1	1	2	2	2	1	1	1	1	1	1	5.04	158	6.5	50.6	0.5	7.96	6.6	3.54	9.9
243	69	1	0	0	0	0	0	0	2	2	2	2	1	2	1	1	1	2	1	1	1	1	1	3.9	123	5.09	53.4	0.5	1	4.77	2.97	5.23
244	54	2	0	0	0	0	0	0	1	1	3	2	1	1	1	1	1	1	1	1	1	1	1	4.36	126	7.97	56.1	2.3	1.26	4	2.65	5.88
245	63	2	0	0	0	0	0	0	1	1	3	2	1	2	1	1	2	1	1	1	1	1	1	4.27	128	4.24	53.6	0.5	1.67	6.12	3.48	8.04
246	54	2	0	0	0	0	0	0	1	1	2	1	1	1	1	1	1	1	1	1	1	1	1	4.43	138	4.77	50.9	0.5	1.35	4.26	2.34	4.86
247	64	2	1	1	0	1	0	0	1	2	2	1	1	1	2	2	2	1	2	1	1	1	1	3.89	116	7.64	70.7	1.05	2.41	2.4	0.98	7.87
248	33	2	0	0	0	0	0	0	1	1	2	#NULL!	1	#NULL!	1	1	1	1	1	1	1	1	#NULL!	4.64	140	5.42	60.3	0.5	0.86	3.92	2.09	4.76
249	54	1	0	0	0	0	0	0	2	2	2	1	1	1	#NULL!	1	2	1	1	1	1	1	#NULL!	5.54	168	6.56	56.5	0.5	2.47	4.8	2.23	5.43
250	55	1	0	0	0	0	0	0	1	1	2	1	1	1	1	1	1	1	1	1	2	2	1	4.46	144	5.26	58.9	0.5	1.88	4.42	2.59	5.28
251	71	2	1	1	0	0	1	0	2	2	2	1	1	1	2	1	1	1	2	1	1	1	1	4.08	127	4.16	56.6	0.5	1.14	3.74	1.6	5.92
252	69	2	0	0	0	0	0	0	1	2	2	2	1	1	1	1	1	1	1	1	1	1	1	3.46	106	4.13	50.6	1.1	1.53	4.53	2.52	4.98
253	61	1	1	1	0	1	0	0	2	1	2	1	1	1	1	1	1	1	2	1	2	1	#NULL!	3.68	124	3.62	68.7	1.5	1.21	4.79	2.81	5.2
254	65	1	1	2	0	0	1	1	2	1	3	2	2	1	2	1	1	1	1	1	2	2	1	4.08	128	5.47	58	1.3	1.17	3.6	1.78	5.61
255	47	1	0	0	0	0	0	0	2	1	2	1	1	2	2	2	2	1	1	1	2	2	#NULL!	4.53	156	7.95	62.1	0.9	2.29	5.98	2.96	9.69
256	62	1	1	2	0	1	1	0	2	1	3	2	1	#NULL!	2	1	1	1	2	1	2	1	1	4.65	141	10.62	65.7	1.4	1.14	2.46	1.19	5.45
257	60	1	1	2	0	1	1	0	2	1	2	1	1	2	2	1	1	1	1	1	1	1	#NULL!	4.16	127	6.64	65.4	7.2	1.4	4.5	2.38	5.67
258	69	2	0	0	0	0	0	0	1	2	2	1	1	2	2	1	1	2	2	2	1	1	1	3.88	120	4.67	60.9	3.6	1.07	4.57	2.73	5.41
259	60	2	0	0	0	0	0	0	1	1	2	2	1	1	2	1	1	1	1	1	1	1	1	4.42	135	3.33	59.8	0.5	1.31	5.69	3.03	5.73
260	54	1	1	1	0	1	0	0	2	2	2	1	1	1	2	1	1	1	2	1	1	1	1	4.66	144	11.21	65.4	1	1.58	5.02	3.28	5.44
261	66	1	1	1	0	1	0	0	2	1	2	1	1	1	2	2	1	1	2	1	1	1	1	3.82	122	4.03	63	0.6	0.88	3.76	1.82	5.29
262	43	1	0	0	0	0	0	0	1	1	2	1	1	1	1	1	1	1	1	1	1	1	1	5.1	162	7.78	60.1	0.5	1.46	4.68	2.54	6.1
263	42	1	0	0	0	0	0	0	1	1	2	1	1	1	1	1	1	1	1	1	2	2	1	4.96	158	6.44	47.3	1.3	1.27	3.94	1.87	5.32
264	55	1	0	0	0	0	0	0	1	1	2	1	2	2	2	1	2	2	1	1	1	1	1	5.05	161	8.43	59.9	0.5	7.51	4.32	2.06	5.06
265	55	2	0	0	0	0	0	0	1	1	3	2	1	2	1	1	1	1	1	1	1	1	1	4.11	120	3.28	50	0.5	0.92	3.93	2.23	4.43
266	51	2	0	0	0	0	0	0	1	1	2	1	1	1	1	1	2	2	1	1	1	1	1	3.62	114	3.54	55.9	0.5	1.42	5.84	3.23	4.75
267	60	1	0	0	0	0	0	0	1	1	2	1	1	1	1	2	1	1	1	1	1	1	1	3.6	112	6.45	51.4	0.5	0.94	3.33	1.77	6.67
268	51	2	0	0	0	0	0	0	2	1	2	1	2	2	1	1	1	1	1	1	1	1	1	4.84	142	4.96	51.4	0.5	1.98	5.23	2.86	4.95
269	65	2	0	0	0	0	0	0	2	1	3	2	1	1	2	2	1	2	2	1	1	1	1	4.84	125	7.7	71.8	36	1.08	3.82	1.82	9
270	77	2	0	0	0	0	0	0	1	1	3	2	1	1	2	2	1	1	1	1	1	1	1	4.31	142.4	5.86	52.3	0.7	0.95	3.38	1.36	16.47
271	72	1	1	2	1	1	0	0	2	2	2	2	2	2	2	2	1	1	2	1	1	1	1	4.42	142	5.68	56.9	2.3	#NULL!	#NULL!	#NULL!	6.1
272	55	1	0	0	0	0	0	0	1	2	2	2	2	2	1	1	1	1	1	1	1	1	1	4.33	136	5.1	57.3	0.5	1.14	4.88	2.95	4.83
273	74	2	0	0	0	0	0	0	2	2	2	1	1	1	2	2	2	2	2	1	1	1	1	4.99	151	5.85	69.9	1.6	3.77	5.29	3.11	9.82
274	54	1	0	0	0	0	0	0	1	1	2	1	1	1	2	2	1	1	1	1	1	2	#NULL!	4.22	130	3.56	52.2	0.5	0.9	3.9	2.11	7.18
275	54	1	0	0	0	0	0	0	1	1	2	#NULL!	1	#NULL!	1	2	1	1	1	1	2	2	1	4.4	146	5.2	57.3	1.3	1.96	2.51	1.24	6.84
276	50	1	1	1	1	0	0	0	1	1	3	2	2	1	1	2	2	1	1	1	1	2	1	5.11	150	5.96	55.9	0.5	4.06	3.78	1.76	5.73
277	56	1	1	1	0	1	0	0	2	2	3	2	1	2	1	2	1	1	2	1	2	2	1	4.55	150	5.75	54.3	1	1.22	3.35	2	9.78
278	56	1	1	1	0	1	0	0	1	2	2	2	1	1	2	2	2	1	2	1	1	1	1	4.21	130	4.31	66.6	1.1	2.55	5.21	3.37	8.57
279	58	1	0	0	0	0	0	0	1	2	2	1	1	2	2	2	1	1	1	1	2	1	1	4.59	142	6.37	54.4	0.8	1.89	4.18	2.35	7.79
280	52	1	1	2	0	1	1	0	2	2	2	1	2	1	1	2	1	1	2	1	1	1	#NULL!	4.07	127	7.52	52.5	1.1	0.98	2.29	0.86	5.17
281	49	1	0	0	0	0	0	0	1	1	2	1	1	2	1	1	1	1	1	1	2	2	1	5.21	159	4.72	57.8	0.5	0.95	4.63	2.47	5.78
282	57	2	0	0	0	0	0	0	1	1	2	1	1	1	1	1	1	1	1	1	1	1	1	5.12	152	5.07	61.7	0.5	1.21	4.31	2.23	4.83
283	46	2	0	0	0	0	0	0	1	1	2	2	1	1	1	1	1	1	1	1	1	1	1	4.06	121	4.47	58.8	0.5	0.82	4.64	2.52	5.01
284	49	2	0	0	0	0	0	0	1	1	2	1	1	1	1	1	1	1	1	1	1	1	1	4.06	122	4.14	51.2	0.5	0.91	4.87	2.88	5.29
285	38	1	0	0	0	0	0	0	1	1	2	1	2	2	1	1	1	1	1	1	2	2	1	5.52	160	5.64	52	0.5	0.74	3.51	1.23	5.68
286	47	1	0	0	0	0	0	0	1	1	2	1	1	2	1	1	1	1	1	1	1	1	1	4.78	164	5.92	60.2	0.5	1.62	3.92	1.69	5.68
287	69	2	1	1	0	1	0	0	1	2	2	2	1	1	1	1	1	1	2	1	1	1	1	3.95	118	6.57	64.1	0.7	0.89	4.25	2.22	4.71
288	58	1	0	0	0	0	0	0	1	1	3	2	1	2	2	1	2	1	1	1	2	2	#NULL!	4.27	136	5.34	59.2	1.9	3.04	3.01	1.42	4.21
289	54	2	0	0	0	0	0	0	1	1	2	1	1	1	1	1	1	1	1	1	1	1	#NULL!	4.11	129	4.12	47.4	0.5	1.22	5.33	2.89	5.21
290	62	1	0	0	0	0	0	0	1	1	2	2	2	1	1	1	1	1	1	1	1	1	#NULL!	5.44	160	3.77	63	0.5	1.31	3.69	1.78	5
291	53	2	0	0	0	0	0	0	1	1	2	1	1	2	1	1	1	1	1	1	1	1	#NULL!	4.81	152	9.06	78.4	0.8	#NULL!	#NULL!	#NULL!	9.65
292	56	1	0	0	0	0	0	0	1	1	2	#NULL!	1	#NULL!	1	1	1	1	1	1	1	1	1	5.21	166	6.37	56.7	2.6	1.15	5.18	3.12	5.85
293	55	1	0	0	0	0	0	0	1	1	2	1	1	1	1	1	1	1	1	1	1	1	1	4.37	147	7.49	40.8	0.5	0.93	3.46	1.27	4.62
294	57	1	0	0	0	0	0	0	1	1	2	1	2	2	1	1	1	1	1	1	1	1	#NULL!	4.57	147	4.84	55.2	0.5	1.86	3.68	1.87	4.97
295	50	2	0	0	0	0	0	0	1	1	2	1	1	1	1	1	1	1	1	1	1	1	#NULL!	4.72	134	3.94	51.2	0.5	1.46	5.04	2.62	5.64
296	62	1	1	1	0	1	0	0	1	1	2	1	2	1	1	1	1	1	1	1	2	2	#NULL!	4.38	132	14.32	90.8	1	#NULL!	#NULL!	#NULL!	5.03
297	70	1	0	0	0	0	0	0	2	1	3	2	1	1	1	1	1	1	1	1	1	1	#NULL!	4.67	138	5.52	69.8	0.5	0.85	4.09	1.45	5.43
298	46	1	0	0	0	0	0	0	1	1	2	#NULL!	2	#NULL!	1	2	1	1	1	1	2	1	#NULL!	5.01	146	6.29	57.4	0.5	0.74	4.73	2.36	6.98
300	55	1	0	0	0	0	0	0	1	1	2	#NULL!	1	#NULL!	1	1	1	1	1	1	1	1	1	4.59	143	5.06	61.6	0.7	1.14	5.56	3.3	6.12
301	60	1	1	1	0	1	0	0	1	1	2	2	1	1	2	1	2	1	2	1	1	1	1	4.4	137	4.71	55	0.5	1.22	5	3.86	5.2
302	67	2	0	0	0	0	0	0	2	1	2	2	1	1	1	1	1	2	1	1	1	1	#NULL!	4.53	129	3.74	42.2	0.5	0.68	4.37	2.24	5
303	43	1	0	0	0	0	0	0	1	1	2	1	1	1	2	1	2	1	1	1	1	1	1	5.95	176	7.55	51.7	1	9.54	5.86	2.9	4.84
304	55	2	0	0	0	0	0	0	1	1	3	2	1	2	1	1	1	1	1	1	1	1	1	4.21	125	4.73	63.4	0.8	0.88	4.8	2.4	5.86
305	51	2	0	0	0	0	0	0	1	1	3	2	1	1	1	1	2	1	1	1	1	1	#NULL!	4.47	134	4.84	41.3	0.5	2.08	6.07	3.32	4.41
306	58	2	0	0	0	0	0	0	2	1	2	1	1	1	1	1	1	1	1	1	1	1	#NULL!	4.16	132	4.52	45.8	0.5	1.05	5.29	3.13	5.4
307	51	1	0	0	0	0	0	0	2	1	3	2	2	2	1	1	2	1	1	1	1	1	#NULL!	4.8	153	5.87	60.6	0.5	6.66	5.09	2.65	5.54
308	58	1	0	0	0	0	0	0	2	1	2	1	2	1	1	1	1	1	1	1	1	1	#NULL!	4.72	154	10.62	63.6	16.9	1.15	3.97	1.91	4.65
309	53	1	0	0	0	0	0	0	1	1	2	2	1	1	1	1	1	1	1	1	1	1	#NULL!	4.28	121	4.89	57.1	0.5	0.89	4.01	1.88	5.17
310	66	1	1	1	0	1	0	0	1	1	2	1	1	1	2	1	1	1	2	1	1	1	1	4.29	145	11.16	84.6	0.5	1.24	4.39	2.12	5.76
311	39	2	0	0	0	0	0	0	1	1	2	#NULL!	1	#NULL!	1	1	1	1	1	1	1	1	#NULL!	3.99	110	6.7	57	0.5	0.6	3.17	1.2	4.46
312	56	2	0	0	0	0	0	0	1	1	2	1	2	1	1	1	1	1	1	1	1	1	#NULL!	5.72	125	5.28	58.1	0.5	#NULL!	#NULL!	#NULL!	5.23
313	54	2	0	0	0	0	0	0	1	1	2	1	1	1	1	1	1	1	1	1	1	1	#NULL!	4.64	143	5.99	69.9	0.5	1.78	4.63	2.33	5.75
314	57	1	0	0	0	0	0	0	1	1	3	2	1	1	1	2	2	1	1	1	1	1	#NULL!	3.79	130	4	48.5	0.5	2.78	4.59	2.59	14.05
315	68	2	0	0	0	0	0	0	2	1	2	2	1	1	1	1	1	1	1	1	1	1	1	3.96	120	6.14	66.3	0.5	1.63	5.33	3.02	6.07
316	45	2	0	0	0	0	0	0	1	1	2	1	1	1	1	1	1	1	1	1	1	1	#NULL!	4.56	130	5.92	52.2	0.6	1.28	5.03	2.81	4.46
317	42	2	0	0	0	0	0	0	1	1	2	1	1	2	1	1	2	1	1	1	1	1	#NULL!	4.45	138	4.65	58.1	0.5	1.11	5.6	3.57	5.29
318	42	2	0	0	0	0	0	0	1	1	2	1	1	1	1	1	2	1	1	1	1	1	#NULL!	4.24	129	4.61	48.6	0.7	0.9	5.21	3.4	5
319	33	1	0	0	0	0	0	0	1	1	2	2	2	1	1	2	1	1	1	1	1	1	#NULL!	5.49	159	6.36	57.5	1.4	1.72	3.82	2.2	8.9
320	30	1	0	0	0	0	0	0	1	1	2	#NULL!	1	#NULL!	1	1	2	1	1	1	1	1	#NULL!	5.64	160	5.53	65.7	0.8	2.69	5.99	3.67	6.05
321	37	2	0	0	0	0	0	0	1	1	2	2	1	1	1	1	1	1	1	1	1	1	#NULL!	4.36	130	5.75	60	0.5	0.77	4.98	2.69	5.42
322	54	2	0	0	0	0	0	0	1	1	2	#NULL!	1	#NULL!	1	1	1	1	1	1	1	1	1	4.07	126	7.8	61	56	0.97	5.23	3.21	5.32
323	38	1	0	0	0	0	0	0	1	1	2	1	1	2	1	1	2	1	1	1	1	1	#NULL!	5.29	163	6.99	62.5	0.5	2.67	5.21	2.99	5.81
324	52	1	0	0	0	0	0	0	2	1	3	2	1	2	2	1	2	1	1	1	1	1	#NULL!	5.18	156	6.52	60.4	0.7	2.28	5.86	3.53	5.09
325	37	2	1	1	0	1	0	0	1	1	2	#NULL!	1	#NULL!	1	1	1	1	2	1	1	1	#NULL!	4.4	131	4.78	67.4	7.2	0.63	4.62	2.22	5.59
327	42	1	0	0	0	0	0	0	1	1	2	#NULL!	2	#NULL!	1	1	2	1	1	1	1	1	#NULL!	4.46	145	6.07	49.7	0.5	2.87	5.5	2.97	5.97
328	41	1	0	0	0	0	0	0	1	1	2	#NULL!	2	#NULL!	#NULL!	1	1	1	1	1	1	1	#NULL!	4.76	156	6.29	46.9	0.5	1.07	4.97	3.05	4.84
329	61	1	0	0	0	0	0	0	1	1	2	1	1	2	2	2	2	1	1	1	2	2	#NULL!	4.89	147	6.78	66.4	1.6	3.69	4.55	2.59	7.62
330	58	2	0	0	0	0	0	0	1	1	3	2	1	1	1	1	1	1	1	1	1	1	#NULL!	4.32	136	3.54	48	0.5	0.74	4.62	2.45	5.26
331	45	2	1	1	0	1	0	0	1	1	2	2	1	2	1	1	1	1	2	1	1	1	#NULL!	5.38	162	7.07	56.4	0.5	0.8	5.13	2.85	5.11
332	57	2	0	0	0	0	0	0	1	1	2	2	2	2	1	1	1	1	1	1	1	1	#NULL!	4.53	140	6.33	51.8	0.6	2.12	4.13	1.99	5.49
333	61	1	0	0	0	0	0	0	2	1	3	2	1	1	1	1	1	1	1	1	1	1	1	5.02	153	5.71	52.3	0.5	0.74	5.24	3.04	5.57
334	51	1	0	0	0	0	0	0	2	1	2	1	1	2	1	1	2	1	1	1	1	1	#NULL!	4.77	154	7.81	64.5	0.5	2.57	3.87	1.91	4.25
336	53	2	0	0	0	0	0	0	1	1	2	#NULL!	1	#NULL!	1	1	2	1	2	1	1	1	#NULL!	4.21	126	4.71	52.3	0.5	2.21	7.08	4.43	5.4
337	52	1	0	0	0	0	0	0	1	1	2	1	2	1	1	1	2	1	1	1	1	1	1	4.52	139	6.19	55	3.9	2.91	5.58	3.34	5.13
338	37	1	0	0	0	0	0	0	1	1	2	1	1	1	1	1	1	1	1	1	1	1	#NULL!	4.82	150	14.18	74.4	9.7	0.77	4.41	2.17	4.77
339	49	2	0	0	0	0	0	0	1	1	2	1	1	1	2	1	1	1	1	1	1	1	1	4.46	114	7.19	43.1	0.5	1.27	4.18	2.26	5.2
340	50	2	0	0	0	0	0	0	1	1	3	2	1	1	2	1	1	1	1	1	1	1	1	4.04	125	5.75	54.9	0.5	#NULL!	#NULL!	#NULL!	#NULL!
341	61	1	0	0	0	0	0	0	2	1	2	1	1	1	1	1	1	1	1	1	1	2	#NULL!	3.83	145	3.6	59.1	0.5	#NULL!	#NULL!	#NULL!	5.81
342	51	1	1	1	0	1	0	0	2	1	3	2	2	2	1	1	2	1	1	1	1	1	1	4.56	144	6.6	52.4	0.5	3.94	5	2.44	7.05
343	50	1	0	0	0	0	0	0	1	1	2	#NULL!	2	#NULL!	1	1	1	1	1	1	1	1	#NULL!	4.66	147	3.46	49.1	0.5	#NULL!	#NULL!	#NULL!	6.14
344	66	2	1	2	0	0	1	1	2	1	2	#NULL!	1	#NULL!	2	2	2	1	1	1	2	2	1	5.05	141	5.94	70.4	0.5	1.79	5.71	3.16	7.32
345	47	2	1	1	0	1	0	0	1	1	2	1	1	2	1	1	1	1	2	1	1	1	#NULL!	4.73	125	5.49	51	0.5	0.83	4.43	2.37	5.96
346	63	1	1	2	0	1	1	0	2	2	2	1	1	1	2	1	1	1	2	1	1	1	1	5.41	163	5.3	48.3	0.5	2.15	4.34	2.48	6.29
347	66	1	1	1	0	1	0	0	2	2	2	1	1	1	2	1	1	1	2	1	1	1	1	5.01	157	7.19	56.6	0.5	1.24	4.23	2.25	4.91
348	51	1	0	0	0	0	0	0	1	2	3	2	2	1	1	1	2	1	1	1	2	1	#NULL!	4.68	148	7.26	53.8	0.5	2.78	5.77	3.27	5.4
349	41	1	0	0	0	0	0	0	1	1	2	2	2	1	1	1	2	1	1	1	1	1	#NULL!	5.05	159	7.33	59	0.5	2.91	6.07	3.1	4.94
350	55	2	0	0	0	0	0	0	1	1	3	2	1	1	1	1	1	1	1	1	1	1	1	4.08	140	7.63	82.9	0.5	0.46	4.34	2.93	6.17
351	48	1	0	0	0	0	0	0	1	1	2	1	2	1	1	1	2	1	1	1	1	1	1	4.24	136	6.39	61.1	1	2.33	4.47	2.2	4.83
352	70	1	1	1	0	1	0	0	2	1	2	2	1	1	2	1	1	1	2	1	1	1	1	4.77	152	4.74	50.1	0.5	1.41	4.12	2.21	4.56
353	76	1	1	1	0	1	0	0	2	1	2	1	2	2	2	2	1	1	2	1	2	1	1	4.17	140	4.32	61.1	0.5	0.82	3.72	1.84	9.38
354	55	2	0	0	0	0	0	0	2	1	2	1	1	1	1	1	1	1	1	1	1	1	1	4.35	134	4.76	63.4	0.5	0.66	4.36	1.87	4.78
355	65	1	1	1	0	1	0	0	2	2	2	2	2	2	2	2	1	1	2	1	1	1	#NULL!	4.23	117	5.22	57.3	2.4	1.59	4.81	3.12	10.64
356	64	1	0	0	0	0	0	0	2	1	2	2	1	2	2	2	1	1	2	1	2	1	1	4.47	136	6.18	59.3	0.5	1.06	4.79	2.54	6.84
357	57	1	0	0	0	0	0	0	1	1	2	1	1	1	1	1	1	1	1	1	2	1	2	4.6	145	3.95	71.4	0.5	0.87	4.76	2.52	5.86
358	39	2	0	0	0	0	0	0	1	1	2	1	1	1	1	2	2	1	1	1	1	1	1	5.32	138	10.32	56.2	0.5	3.13	5.43	3.17	10.59
359	52	2	0	0	0	0	0	0	1	1	2	1	1	1	2	1	2	1	1	1	1	1	1	3.98	130	6.79	58	0.5	2.98	5.21	2.86	4.64
360	54	2	0	0	0	0	0	0	1	1	2	2	1	1	1	1	1	1	1	1	1	1	1	3.84	119	3.41	34.7	0.5	0.77	3.78	1.73	4.9
361	48	1	0	0	0	0	0	0	1	1	2	1	2	1	1	1	1	1	1	1	1	1	1	4.78	145	6.01	60.7	0.5	0.91	4.39	2.24	5.05
362	60	1	0	0	0	0	0	0	2	1	2	2	2	1	1	1	1	1	1	1	1	1	1	4.35	128	3.04	46.7	2.5	1.14	3.64	2.28	4.61
363	72	2	1	1	0	1	0	0	2	2	2	1	2	1	2	2	1	1	2	1	1	1	1	4.49	136	6.41	53.7	0.2	1.06	2.85	1.27	4.31
364	52	1	0	0	0	0	0	0	1	1	2	1	2	1	1	1	1	1	1	1	1	1	#NULL!	4.49	132	7.26	46.1	0.5	1.47	4.44	2.65	4.67
365	56	1	0	0	0	0	0	0	1	1	2	2	1	1	2	1	1	1	1	1	2	1	1	4.43	141	5.49	61	0.5	0.95	3.96	2.38	4.39
366	53	2	0	0	0	0	0	0	1	1	3	2	1	1	2	1	1	1	1	1	1	1	1	3.96	105	7.95	65.3	24.6	1.33	3.48	1.8	5.48
367	43	1	0	0	0	0	0	0	1	1	2	1	1	1	1	1	2	1	1	1	2	2	2	4.87	138	6.76	60.4	0.5	3.63	3.81	1.82	4.72
368	53	1	0	0	0	0	0	0	1	1	2	1	2	2	1	1	2	1	1	1	1	1	1	4.91	167	5.41	67.5	0.5	2.89	4.42	2.33	5.1
369	35	1	0	0	0	0	0	0	1	1	2	1	2	1	1	1	1	1	1	1	1	1	1	5.32	158	6.1	48.3	0.5	2.2	4.84	3.07	4.63
370	72	1	0	0	0	0	0	0	2	1	2	2	1	1	2	1	1	1	1	1	1	1	1	5.44	146	6.33	59.8	0.5	1.67	4.54	2.66	4.99
371	47	2	0	0	0	0	0	0	1	1	2	1	1	2	1	1	1	1	1	1	1	1	1	4.71	142	5.46	56.8	0.5	1.76	4.56	2.42	5.7
372	86	1	1	2	0	1	1	0	2	1	2	#NULL!	2	#NULL!	2	1	1	2	2	1	1	1	1	4.09	125	6.09	66.3	5.2	0.95	4.2	2.31	4.3
373	54	2	0	0	0	0	0	0	1	1	3	2	1	1	1	1	1	1	1	1	1	1	1	4.45	137	10.32	80.1	0.5	1.03	5.32	3.34	4.95
374	58	2	0	0	0	0	0	0	1	1	2	1	1	2	2	2	1	1	1	1	1	1	1	3.88	115	3.73	50.4	0.6	1.4	4.4	2.32	6.2
375	74	2	1	1	0	1	0	0	2	1	3	2	1	2	1	1	1	1	2	1	1	1	1	4.16	120	6.89	54.1	0.5	1.9	4.16	2.23	5.79
376	61	1	0	0	0	0	0	0	1	1	2	2	1	1	2	1	2	1	1	1	1	1	1	4.86	148	5.28	51.1	0.5	4	4.73	2.53	5.66
377	73	1	1	2	0	1	0	1	2	1	2	1	1	1	1	1	1	1	2	1	2	1	2	4.25	132	5.77	59.8	1.9	1.43	3.47	1.84	7.55
378	52	2	0	0	0	0	0	0	1	1	3	2	2	1	2	1	1	1	1	1	1	1	1	3.82	96	4.79	60.8	1.5	1.22	4.99	2.8	6.53
379	54	1	0	0	0	0	0	0	1	1	3	1	1	1	1	1	1	1	1	1	2	2	1	4.07	131	5.18	49	31.5	0.58	2.82	1.04	4.86
380	51	2	0	0	0	0	0	0	2	1	2	2	1	1	1	1	1	1	1	1	1	1	1	4.13	111	6.78	44.9	17.6	1.09	2.54	1.33	5.58
381	42	2	0	0	0	0	0	0	1	1	2	1	1	1	1	1	1	1	1	1	1	1	1	3.95	121	5.38	49.1	0.7	1.32	4.18	2.41	5.13
382	52	1	0	0	0	0	0	0	1	1	3	2	2	1	2	1	1	1	1	1	2	2	1	4.12	128	7.04	43.4	0.9	1.28	4.34	2.43	4.5
383	51	1	0	0	0	0	0	0	1	1	2	1	1	1	1	1	1	1	1	1	1	1	1	5	151	4.81	65.6	0.5	0.96	3.83	2.42	5.27
384	50	2	0	0	0	0	0	0	1	1	2	1	1	1	1	1	1	1	1	1	1	1	1	4.53	141	5.34	65	7.8	1.84	4.02	2.75	5.19
385	49	2	1	2	1	1	0	0	1	1	2	1	1	2	1	2	2	1	1	1	1	1	1	4.54	128	6.44	54	1.4	1.23	2.89	1.55	5.32
386	48	2	1	1	0	1	0	0	1	1	2	1	1	2	1	1	1	1	1	1	1	1	1	4.23	131	6.09	64.2	0.5	1.03	5.11	3.41	5.65
387	38	1	0	0	0	0	0	0	1	1	2	1	1	1	1	1	1	1	1	1	2	2	1	5.32	178	16.11	74.5	33.9	0.88	3.48	1.96	6.03
388	55	1	0	0	0	0	0	0	1	1	2	1	1	2	1	1	1	1	1	1	2	2	1	4.39	137	9.53	89.3	1.2	0.44	3.52	2.13	5.62
389	68	2	1	2	1	1	0	0	1	1	2	1	1	2	2	1	2	1	1	1	1	1	1	5.04	144	8.01	69.7	3.8	4.26	5.3	3.07	5.28
390	28	1	0	0	0	0	0	0	1	1	2	2	1	1	1	1	1	1	1	1	2	2	1	4.7	154	5.96	43	0.5	1.85	3.94	2.57	4.33
391	57	1	1	1	0	1	0	0	1	1	3	2	1	2	2	1	1	1	1	1	2	1	#NULL!	4.67	141	12.24	81.3	15.3	1.38	3.78	2.47	5.4
392	59	2	1	2	1	1	0	0	1	1	2	1	1	1	1	1	1	1	1	1	1	1	1	4.76	146	18.24	92.9	218.1	0.54	3.8	1.59	4.82
393	55	2	1	1	0	1	0	0	1	1	2	1	1	2	1	1	1	1	1	1	1	1	1	4.47	132	5.17	52.7	0.5	1.33	4.99	2.89	4.98
394	59	1	1	2	1	1	0	0	1	2	2	2	2	2	1	1	1	1	1	1	2	2	1	4.85	151	7.58	43.5	0.7	1.58	4.83	3.42	5.1
395	49	2	1	1	0	1	0	0	1	1	2	1	1	2	1	1	1	1	1	1	1	1	1	3.45	112	4.59	45.7	0.6	1.31	5.61	2.97	5.01
396	67	1	1	3	1	1	0	1	2	1	2	1	2	1	1	1	1	1	1	1	1	1	1	4.73	144	6.36	58.6	1	0.93	4.58	3.33	4.82
397	45	1	0	0	0	0	0	0	1	1	3	2	1	2	2	1	1	1	1	1	1	2	1	5.04	154	3.92	57.4	0.5	2.12	5.65	3.56	5.86
398	54	1	1	1	0	1	0	0	1	1	2	2	1	1	1	1	1	1	1	1	1	1	#NULL!	4.7	154	3.57	41.2	0.5	#NULL!	#NULL!	#NULL!	#NULL!
399	45	1	1	1	0	1	0	0	1	1	2	1	1	1	1	1	1	1	1	1	1	1	1	5.69	165	7.76	71.1	0.5	1.09	2.99	2.14	5.12
400	52	1	1	1	0	1	0	0	1	1	2	1	1	1	2	1	1	1	1	1	1	1	2	4.03	130	6.99	57.5	2	1.74	3.74	2.03	3.92
401	41	1	0	0	0	0	0	0	1	#NULL!	2	2	1	1	2	1	1	1	1	1	2	2	#NULL!	5.25	162	9.51	55.2	2.4	9.19	5.23	1.82	5.86
402	50	2	0	0	0	0	0	0	1	1	2	1	2	1	1	1	1	1	1	1	1	1	#NULL!	4.03	134	4.36	57.8	0.5	1.08	4.69	2.88	4.67
403	58	2	0	0	0	0	0	0	1	1	3	2	1	2	2	1	1	1	1	1	1	1	1	4.85	149	6.94	55.7	2.6	1.61	5.63	4.11	5.54
404	50	2	1	1	0	1	0	0	1	1	2	2	1	1	1	1	1	1	1	1	1	1	1	4.58	137	7.8	55	0.5	2.49	4.4	2.41	5.1
405	51	2	1	1	0	1	0	0	1	1	3	2	2	1	1	1	1	1	1	1	1	1	2	4.87	139	4.96	55.5	0.5	2.29	3.9	2.15	5.03
406	32	2	0	0	0	0	0	0	1	1	2	1	1	1	1	1	1	1	1	1	1	1	1	4.34	114	6.06	54	0.5	0.72	3.76	2.32	3.82
407	47	1	1	1	0	1	0	0	1	1	2	1	1	1	1	2	1	1	1	1	2	2	1	5.54	177	5.25	64.2	0.5	3.01	4.6	2.27	10.96
408	56	1	1	3	1	1	0	1	1	1	3	2	1	2	1	1	1	1	1	1	2	2	#NULL!	5.25	168	7.15	59.9	0.9	2.58	5.91	4.24	4.85
409	56	2	1	1	0	1	0	0	1	1	2	1	1	1	1	1	1	1	1	1	1	1	1	4.34	136	4.55	48.1	0.5	0.96	6.1	4.19	5.09
410	53	2	1	2	1	1	0	0	1	1	2	1	2	2	2	2	1	1	2	1	1	1	1	4.53	147	6.6	65.5	1.3	7.9	4.63	0.9	15.19
411	58	1	1	2	1	1	0	0	1	1	2	1	1	2	2	1	1	1	1	1	2	2	1	4.46	142	7.79	68.5	3.2	8.1	6.12	2.21	5.41
412	31	2	0	0	0	0	0	0	1	1	2	1	1	2	1	1	1	1	1	1	1	1	1	5.09	145	6.47	61.6	3	2.13	6.51	4.19	4.68
413	69	1	1	2	1	1	0	0	1	2	2	1	2	2	2	1	1	1	2	1	1	1	1	4.23	136	6.31	64.8	1	1.15	3.63	2.48	5.16
414	61	1	1	2	1	1	0	0	2	1	2	1	1	1	1	1	1	1	1	1	1	1	1	2.06	80	2.66	65	4.2	0.51	2.69	1.42	4.93
415	64	1	1	2	1	1	0	0	1	1	3	2	1	2	1	1	1	1	1	1	2	2	1	4.11	131	8.42	63.9	2.1	1.4	4.44	3.18	4.87
416	72	1	1	2	1	1	0	0	2	1	3	2	1	2	2	1	1	1	1	1	1	1	#NULL!	4.44	141	3.79	53.9	0.5	0.69	2.8	1.82	4.81
417	68	2	1	2	1	1	0	0	2	1	2	1	1	2	1	1	1	1	1	1	1	1	#NULL!	3.78	118	5.53	63.1	0.7	0.99	4.37	2.52	5.09
418	50	2	1	2	1	1	0	0	1	1	2	1	2	1	1	1	1	1	1	1	1	1	1	4.02	123	4.27	53.3	2.3	1.18	4.78	3.04	5.22
419	41	2	0	0	0	0	0	0	1	1	2	2	1	1	1	1	1	1	1	1	1	1	1	4.6	100	5.58	49.5	0.5	0.84	4.55	2.37	5.23
420	69	2	1	1	0	1	0	0	2	1	3	2	1	2	2	2	1	1	1	1	1	1	1	3.49	99	5.38	59.6	41.2	1.53	3.84	1.93	11.37
421	57	2	1	1	0	1	0	0	1	1	3	1	1	2	2	2	2	1	1	1	1	1	1	4.17	129	4.38	43.4	0.5	1.7	4.94	3.25	7.91
422	44	2	1	1	0	1	0	0	1	1	2	1	1	2	1	1	1	1	1	1	1	1	1	3.27	81	5.49	61.3	0.5	0.86	4.31	2.17	4.84
423	56	2	0	0	0	0	0	0	1	1	2	2	1	2	1	1	1	1	1	1	1	1	1	3.6	109	4.39	42.7	0.5	0.59	5.15	2.62	3.81
424	47	2	0	0	0	0	0	0	1	1	2	1	1	1	1	1	1	1	1	1	1	1	1	4.12	126	7.81	64.4	0.9	2.07	5.2	3.69	4.91
425	69	1	1	4	1	1	1	1	2	1	2	2	1	1	1	2	1	2	2	1	1	1	1	4.56	149	3.8	62.2	0.9	1.41	4.04	2.41	8.29
426	43	2	1	1	0	1	0	0	1	1	2	1	1	2	1	1	1	1	1	1	1	1	#NULL!	4.15	127	4.01	56.1	0.5	1.36	5.72	3.57	#NULL!
427	54	1	1	2	1	1	0	0	1	1	2	1	1	1	1	1	1	1	1	1	1	1	#NULL!	4.48	139	7.8	60.1	0.5	0.99	3.81	2.16	4.65
428	52	1	1	1	0	1	0	0	1	1	2	2	1	1	1	1	1	1	1	1	1	1	1	5.41	168	8.08	65.1	0.5	1.18	5.05	3.78	4.87
429	45	1	1	1	0	1	0	0	1	2	2	1	1	1	2	2	1	1	1	1	1	1	1	5.87	178	9.18	55.7	3.9	16.95	8.35	1.77	13.33
430	43	2	1	1	0	1	0	0	1	1	2	1	1	1	1	1	1	1	1	1	1	1	#NULL!	4.37	133	8.84	62.9	0.5	0.65	3.66	1.9	4.43
431	48	1	0	0	0	0	0	0	1	1	2	1	1	1	1	1	1	1	1	1	1	1	1	4.94	149	4.71	52.7	0.5	1.17	5.12	3.53	4.85
432	40	1	1	1	1	0	0	0	1	1	2	1	2	2	1	2	1	1	1	1	1	1	1	4.11	129	7.97	61.9	0.5	2.43	4.31	3.01	6.85
433	34	2	0	0	0	0	0	0	1	1	2	1	1	1	1	1	1	1	1	1	1	1	#NULL!	4.2	138	6.28	62.7	0.5	2.89	6.06	3.55	5.62
434	35	1	1	2	1	1	0	0	1	1	2	1	1	1	1	1	1	1	1	1	1	1	#NULL!	4.53	149	4.25	54.4	0.5	1.09	5.13	3.33	5.28
435	70	2	1	1	0	1	0	0	2	2	2	1	1	1	1	1	2	1	1	1	1	1	#NULL!	3.95	115	5.45	65.4	0.5	1.02	4.96	3.77	4.7
436	36	2	1	1	1	0	0	0	1	1	2	2	1	1	1	1	1	1	1	1	1	1	1	4.97	153	7.33	66.3	0.7	1.2	5.41	3.5	8.9
437	56	2	1	1	1	0	0	0	1	1	2	1	1	1	1	1	1	1	1	1	1	1	#NULL!	4.05	127	5.68	52	0.5	2.45	4.96	2.68	5.12
438	65	2	1	2	1	1	0	0	1	1	2	1	1	1	2	2	1	1	2	1	1	1	2	4.22	119	6.13	50.8	3.3	1.82	3.77	2.33	8.87
439	55	1	1	2	1	1	0	0	1	1	2	1	1	1	2	2	1	1	1	1	1	1	2	4.73	147	7.99	62.9	0.5	2.55	4.36	2.83	5.23
440	68	1	0	0	0	0	0	0	1	1	2	1	1	1	1	2	1	1	1	1	1	1	2	4.2	132	6.52	64	1.3	1.47	4.48	3.13	5.15
441	53	1	1	1	0	1	0	0	1	1	2	1	1	1	2	2	1	1	2	1	2	1	1	4.82	152	6.61	62.8	0.5	1.01	2.88	1.67	9.46
442	53	1	1	2	1	1	0	0	1	2	3	2	1	1	2	2	1	1	1	1	1	1	#NULL!	4.39	141	5.22	45.6	2.9	1.07	5.84	3.83	3.56
443	44	1	1	1	0	1	0	0	1	1	2	1	1	1	1	1	2	1	1	1	2	2	1	4.9	150	4.67	52.9	0.5	1.25	5.31	3.89	5.27
444	45	2	1	1	1	0	0	0	1	1	2	1	1	1	1	1	2	1	1	1	1	1	1	4.4	137	4.44	63.1	1.2	0.6	3.82	2.01	5.47
445	57	1	1	2	0	1	0	1	2	1	3	2	1	2	1	2	1	1	1	1	2	2	1	4.76	146	5.74	54.8	0.5	1.52	4.99	2.88	8.29
446	57	1	0	0	0	0	0	0	1	1	2	1	1	2	2	2	1	1	1	1	2	1	#NULL!	4.81	147	6.19	62	24.4	1.24	5.4	3.52	7.16
447	43	1	1	1	0	1	0	0	1	1	2	1	1	1	1	1	1	1	1	1	1	1	1	4.47	142	6.34	60.4	0.5	1.74	469	3.27	4.71
448	62	1	1	2	1	1	0	0	1	1	2	2	2	2	1	1	1	1	1	1	2	2	1	4.52	138	6.06	46.8	0.2	0.96	4.15	2.55	5.03
449	44	1	0	0	0	0	0	0	1	1	2	1	2	2	1	2	1	1	1	1	2	1	#NULL!	5.01	160	9.2	47.8	0.5	6.39	4.23	2.21	7.39
450	47	1	0	0	0	0	0	0	1	1	2	2	1	1	2	2	1	1	1	1	2	2	2	4.51	130	5.39	51.5	0.5	1.01	2.24	1.24	4.85
451	53	2	1	1	0	1	0	0	1	1	2	1	1	1	2	1	2	1	1	1	1	1	1	3.85	116	5.29	41.4	3.9	2.35	5.9	3.97	5.45
452	49	2	1	1	1	0	0	0	1	1	2	1	2	2	2	1	1	1	1	1	1	1	1	4.7	146	6.39	45.5	0.5	1.1	5.57	4.04	5.03
453	40	1	0	0	0	0	0	0	1	1	2	2	1	2	1	2	1	1	1	1	1	1	1	5.29	159	8.07	48.5	1.4	5.2	5.78	3.28	5.92
454	62	2	1	1	0	1	0	0	1	1	2	1	1	1	1	2	1	1	1	1	1	1	1	3.97	134	8.26	66.9	0.5	1.47	5.46	3.26	7.92
455	54	1	1	2	1	1	0	0	1	1	2	1	1	1	1	2	1	1	1	1	2	1	1	4.71	148	6.12	59.4	1.7	4.13	4.63	1.74	7.09
456	47	1	1	2	1	1	0	0	1	1	2	1	1	1	2	2	1	1	1	1	1	1	1	5.17	151	8.54	63.1	0.6	1.88	4.42	2.88	7.71
457	55	1	1	3	1	1	0	1	1	2	2	1	1	1	2	2	1	1	2	1	2	1	1	3.98	122	3.58	57.5	12.4	1.55	2.8	1.5	6.34
458	67	2	1	3	1	1	0	1	2	1	2	1	1	1	1	2	1	1	1	1	1	1	1	4.3	132	3.53	36.8	1.4	1.18	4.31	3.09	6.6
459	76	1	1	3	1	1	1	0	2	1	2	2	1	1	2	2	1	1	1	1	2	1	2	3.17	108	5.74	53.7	3.1	1.93	4.73	3.48	5.54
460	38	1	0	0	0	0	0	0	1	1	2	1	1	1	1	2	2	1	1	1	2	2	1	5.12	164	6.58	53.7	0.5	8.73	4.45	1.47	10.05
461	57	2	1	2	1	1	0	0	1	1	2	1	2	1	1	1	1	1	1	1	1	1	#NULL!	4.46	135	4.32	51.7	0.5	0.98	5.53	3.89	4.36
462	56	1	1	1	0	1	0	0	1	1	3	2	1	2	1	2	1	1	1	1	2	2	1	4.71	151	5.22	59.8	0.5	1.67	4.03	2.24	6.06
463	56	1	1	1	0	1	0	0	1	2	2	1	1	1	1	2	1	1	1	1	1	1	2	4.72	126	5.55	61.3	0.5	1.72	5.13	3.61	6.68
464	54	1	1	1	0	1	0	0	1	1	2	2	1	2	1	2	1	1	1	1	1	2	2	4.83	149	6.1	61.7	2	1.92	3.44	1.96	7.43
465	66	1	1	2	1	1	0	0	2	2	2	1	2	1	1	2	2	1	2	1	2	1	1	5.01	147	6.04	67.3	0.5	0.67	5.56	3.71	6.95
466	62	1	1	1	0	1	0	0	1	2	2	1	1	1	1	2	1	1	2	1	2	1	1	5.26	163	5.44	63.3	0.5	1.51	4.14	2.02	4.63
467	58	1	1	2	1	1	0	0	1	1	2	1	1	1	1	2	1	1	1	1	1	1	1	5.37	158	8.32	88.2	1.7	1.44	2.88	1.65	7.34
468	53	2	1	1	0	1	0	0	1	1	2	1	1	1	1	2	1	1	1	1	1	1	2	5.5	145	7.24	49.5	0.9	1.62	5.21	3.89	11.72
469	53	1	1	2	1	1	0	0	1	1	2	1	2	2	1	2	2	1	1	1	2	1	2	4.5	159	4.68	74.4	0.5	11.32	5.58	1.62	12.17
470	56	1	1	2	1	1	0	0	1	2	2	2	2	1	2	2	1	1	2	1	1	1	1	4.73	142	5.09	66.2	0.5	2.09	4.81	3.1	5.87
471	51	2	1	1	0	1	0	0	1	2	3	2	1	1	1	2	1	1	2	1	1	1	1	4.81	143	6.88	54.7	0.7	1.98	5.33	3.57	5.27
472	57	2	1	2	1	1	0	0	1	2	2	2	1	2	2	2	1	1	1	1	1	1	1	5.22	151	5.21	48	0.5	0.81	4.53	3.15	7.65
473	57	2	1	1	0	1	0	0	1	1	3	2	1	1	1	2	2	1	1	1	1	1	1	4.27	126	5.18	56.2	0.5	2.73	4.44	2.82	6.61
474	66	1	1	2	1	1	0	0	2	1	2	1	1	1	2	2	1	1	2	1	2	2	1	4.05	138	4.86	57	0.5	1.51	3.14	1.87	6.58
475	67	1	1	2	1	1	0	0	1	1	2	1	1	2	1	1	1	1	1	1	1	1	#NULL!	4.13	143	2.93	38.8	0.5	0.62	3.41	2.06	4.39
476	43	1	1	1	0	1	0	0	1	1	2	1	2	2	1	1	1	1	1	1	1	1	1	4.86	152	6.04	47.3	0.5	1.61	3.73	2.5	5.55
477	51	1	1	1	0	1	0	0	1	1	3	2	1	1	1	1	1	1	1	1	2	2	#NULL!	4.72	149	5.17	52.2	1.8	4.87	5.3	3.23	4.79
478	26	1	0	0	0	0	0	0	1	1	2	1	2	1	1	1	1	1	1	1	2	2	1	5.14	159	8.76	60.5	1.8	2.15	5.17	3.86	4.63
479	46	1	0	0	0	0	0	0	1	1	2	1	1	1	1	1	1	1	1	1	1	1	1	4.55	135	4.15	64.8	0.5	2.35	5.22	3.47	6.89
480	56	1	1	1	0	1	0	0	2	1	2	1	1	1	2	1	1	1	1	1	1	1	1	4.64	149	5.55	51	0.5	2.23	4.92	2.61	5.53
481	42	2	0	0	0	0	0	0	1	1	2	1	1	1	1	1	1	1	1	1	1	1	#NULL!	4.71	142	5.31	49.7	0.6	0.85	4.11	2.17	4.58
482	53	2	1	2	1	1	0	0	1	1	2	1	1	1	1	1	1	1	1	1	1	1	1	4.61	134	5.4	69.1	0.6	0.9	4.46	2.57	5.16
483	45	2	1	1	0	1	0	0	1	1	2	1	1	1	1	1	1	1	1	1	1	1	#NULL!	4.12	132	5.63	60.1	0.5	1.29	4.99	3.33	5.02
484	50	2	1	1	0	1	0	0	1	1	2	1	1	1	1	1	1	1	1	1	1	1	#NULL!	4.5	132	3.83	44.4	0.5	1.79	5.69	3.09	4.79
485	60	1	1	2	1	1	0	0	2	1	2	1	1	1	1	1	1	1	1	1	1	1	#NULL!	4.76	152	5.85	56.4	0.5	1.71	5.95	3.9	4.31
486	45	1	1	2	1	1	0	0	1	1	2	1	1	1	1	1	1	1	1	1	1	1	#NULL!	5.22	164	7	62.2	0.5	2.16	4.01	2.6	4.32
487	50	2	0	0	0	0	0	0	1	1	2	1	1	1	1	1	1	1	1	1	1	1	#NULL!	4.5	133	6.09	4.07	24.7	1.39	4.66	3.11	5.04
488	63	1	1	2	1	1	0	0	1	1	2	1	1	1	1	1	1	1	1	1	1	1	#NULL!	4.64	134	6.59	51.8	0.5	2.48	4.11	1.88	4.69
489	53	1	1	1	0	1	0	0	1	1	2	1	1	1	1	2	1	1	1	1	1	1	1	6.61	127	8.28	65.1	0.33	0.95	3.73	2.44	9.14
490	49	1	1	1	1	0	0	0	1	1	2	2	2	2	1	1	1	1	1	1	1	1	#NULL!	4.61	154	8.33	41.8	0.5	1.41	4.85	2.97	5.16
491	45	1	1	1	0	1	0	0	1	1	2	1	1	1	1	1	1	1	1	1	1	1	#NULL!	5.68	188	4.89	51.8	0.8	3.52	5.69	3.32	6.29
492	53	2	1	1	0	1	0	0	1	1	2	1	1	1	1	1	1	1	1	1	1	1	#NULL!	4.23	128	3.73	55.5	1.2	1.42	4.95	3.2	5.75
493	40	2	1	1	0	1	0	0	1	1	2	1	1	2	1	1	1	1	1	1	1	1	#NULL!	4.14	120	7.79	62.2	0.5	0.73	3.69	1.84	5.04
494	64	2	1	4	1	1	1	1	2	1	3	2	1	1	2	1	1	1	1	1	1	1	1	4.62	140	9.02	89.2	0.5	0.72	3.61	1.59	6.35
495	64	1	1	2	1	1	0	0	1	1	2	1	1	1	2	1	1	1	1	1	2	1	2	5.44	167	6.69	64.7	1.9	1.71	5.22	3.25	5.44
496	61	2	1	2	1	1	0	0	1	1	2	2	1	2	1	1	1	1	1	1	1	1	1	4.23	131	3.59	45.4	2.8	1.35	5.58	3.8	4.57
497	45	2	1	1	0	1	0	0	1	1	2	1	1	1	1	1	1	1	1	1	1	1	2	4.71	84	7.64	67	0.6	0.85	5.15	3.35	5.06
498	48	1	1	1	0	1	0	0	1	1	2	1	1	2	1	1	1	1	1	1	1	1	#NULL!	4.77	144	7.85	64.2	0.5	#NULL!	#NULL!	#NULL!	4.73
499	54	2	0	0	0	0	0	0	1	1	2	1	1	2	1	2	1	1	1	1	1	1	1	4.76	144	5.53	50.6	2.1	2.26	6.44	4.45	4.94
500	43	1	1	1	1	0	0	0	1	1	2	1	2	2	1	2	1	1	1	1	1	1	#NULL!	5.24	155	6.92	54.9	5.6	2.68	3.93	2.71	13.15
501	54	2	1	1	0	1	0	0	1	1	2	1	1	1	1	1	1	1	1	1	1	1	1	4.35	139	7.78	65.7	0.5	0.78	5.87	3.92	5.22
502	54	2	1	2	1	1	0	0	1	1	3	2	1	2	1	1	1	1	1	1	1	1	1	4.57	132	5.67	49	0.5	1.06	4.57	2.34	5.44
503	51	2	0	0	0	0	0	0	1	1	2	2	1	1	1	1	1	1	1	1	1	1	#NULL!	4.37	133	7.76	55.5	0.5	1.09	4.77	3.48	4.67
504	69	2	1	1	1	0	0	0	1	1	3	2	1	2	2	1	1	1	1	1	1	1	#NULL!	4.65	146	5.89	70.8	2	0.59	5.51	3.55	5.3
505	35	1	1	1	0	1	0	0	1	2	2	1	2	2	1	1	1	1	1	1	1	1	#NULL!	5.68	168	6.64	59.7	0.5	#NULL!	#NULL!	#NULL!	#NULL!
506	64	2	1	2	1	1	0	0	2	2	2	1	2	1	2	1	1	2	1	1	1	1	1	4.81	142	6.2	59.5	0.7	1.62	3.62	2.09	4.93
507	47	2	1	1	0	1	0	0	1	1	2	1	1	1	1	1	1	1	1	1	1	1	#NULL!	4.89	144	8.62	77.8	1.7	1	5.19	3.46	4.91
508	50	2	1	1	0	1	0	0	1	1	2	1	1	1	1	1	1	1	1	1	1	1	#NULL!	4.22	125	7.93	66.8	2.3	#NULL!	#NULL!	#NULL!	4.74
509	73	1	1	2	1	1	0	0	2	1	2	2	1	2	2	1	1	1	1	1	1	1	#NULL!	4.53	139	7.91	58.7	13.2	#NULL!	#NULL!	#NULL!	5.5
510	46	2	1	1	0	1	0	0	1	1	2	1	1	2	1	1	1	1	2	1	1	1	#NULL!	4.25	131	8.42	64.8	9.4	1.95	4.91	3.34	5.23
511	44	1	1	1	0	1	0	0	1	1	2	1	1	2	1	1	1	1	1	1	1	1	#NULL!	4.78	152	5.51	41.5	0.5	0.82	3.88	2.49	4.46
512	43	1	0	0	0	0	0	0	1	1	2	1	1	1	1	1	1	1	1	1	1	1	#NULL!	4.89	159	6.17	47.2	0.5	4.82	4.09	2.7	5.46
513	45	2	1	1	0	1	0	0	1	1	2	2	1	2	1	1	1	1	1	1	1	1	#NULL!	4.24	138	6.71	59.9	0.5	0.63	3.22	1.84	4.57
514	42	2	1	2	1	1	0	0	1	1	2	1	1	1	1	1	1	1	1	1	1	1	#NULL!	4.11	129	7.93	57.4	0.5	0.74	5.37	3.28	4.74
515	49	1	1	1	0	1	0	0	1	1	2	1	1	1	1	1	1	1	1	1	1	1	#NULL!	4.36	135	2.93	52.9	0.5	0.72	3.44	2.03	5.43
516	51	1	1	1	0	1	0	0	1	1	2	1	2	2	1	1	1	1	1	1	1	1	1	4.87	146	7.69	58.3	0.8	3.12	5.47	4.01	7.62
517	40	1	0	0	0	0	0	0	1	1	2	1	1	2	1	1	1	1	1	1	1	1	#NULL!	5.7	168	8.19	66.7	2.7	2.82	5.26	4.04	6.48
518	55	2	0	0	0	0	0	0	1	1	2	1	2	2	1	1	1	1	1	1	1	1	#NULL!	4.64	139	5.81	60.4	0.5	0.81	4.46	2.7	4.74
519	44	1	0	0	0	0	0	0	1	1	2	1	1	1	1	1	1	1	1	1	1	1	#NULL!	4.73	151	6.88	47.2	0.5	1.14	5.65	4.01	5.57
520	51	2	1	1	0	1	0	0	1	1	2	1	1	1	1	1	1	1	1	1	1	1	#NULL!	4.9	145	5.82	57.3	0.5	1.69	6.8	4.68	5.12
521	57	1	1	1	0	1	0	0	1	1	3	2	1	1	2	2	1	1	1	1	1	1	#NULL!	4.64	153	4.84	58.3	0.5	1.66	5.45	3.32	9.05
522	48	2	1	2	1	1	0	0	1	1	3	2	2	2	1	1	1	1	1	1	1	1	#NULL!	3.83	121	5.79	53.9	0.5	0.76	3.57	1.38	5.77
523	48	2	1	2	1	1	0	0	1	1	2	1	1	2	1	1	1	1	1	1	1	1	#NULL!	4.34	136	6.43	52.2	0.5	2	5.11	3.1	5.25
524	55	2	1	1	0	1	0	0	1	1	2	1	1	1	1	1	1	1	1	1	1	1	#NULL!	#NULL!	#NULL!	#NULL!	#NULL!	#NULL!	#NULL!	#NULL!	#NULL!	#NULL!
525	62	2	1	2	1	1	0	0	1	1	2	2	1	1	1	1	1	1	1	1	1	1	#NULL!	2.08	94	3.6	56	0.5	0.84	2.64	1.2	5.85
526	74	2	1	1	0	1	0	0	1	1	2	1	1	1	2	1	1	1	1	1	1	1	1	4.01	124	4.87	41.5	0.6	#NULL!	#NULL!	#NULL!	4.89
527	56	1	1	1	0	1	0	0	1	1	3	2	1	2	1	1	1	1	1	1	1	1	#NULL!	4.89	146	8.03	39.5	0.5	2.96	6.15	3.93	4.65
528	64	2	1	1	0	1	0	0	2	1	2	2	2	1	1	2	1	1	1	1	1	1	1	4.76	141	4.14	72.5	0.5	1.13	5.19	3.18	6.8
529	74	2	1	4	1	1	1	1	2	2	3	2	2	1	2	1	1	2	2	1	1	1	1	4.58	136	5.47	65.4	5.7	3.47	4.96	3.29	6.6
530	76	1	1	1	0	1	0	0	2	1	2	1	2	1	2	1	1	1	1	2	1	1	1	3.71	121	5.59	77.7	45.4	0.84	3.24	1.4	4.24
531	72	1	1	2	1	1	0	0	2	1	2	1	1	2	2	2	1	1	1	1	1	2	2	3.23	105	9.29	75	0.5	1.26	2.21	1.08	7.75
532	70	2	1	1	0	1	0	0	2	2	2	1	1	1	1	2	1	2	1	1	1	1	1	3.38	102	4.22	71.8	0.5	2.96	3.73	1.96	5.67
533	64	1	1	4	1	1	1	1	2	1	2	2	2	2	2	1	1	1	2	1	2	1	1	5.84	161	7.84	55.3	0.79	1.92	5.09	3.17	7.96
534	71	2	1	3	1	1	1	0	2	1	2	1	1	1	2	1	1	2	2	2	1	1	2	4.18	128	8.14	79.7	1.2	1.29	3.71	2.2	6.24
535	64	2	1	1	0	1	0	0	1	2	2	1	1	2	1	1	1	2	1	1	1	1	1	4.6	136	6.57	73.5	2	1.06	4.87	2.77	4.7
536	63	2	1	2	1	1	0	0	1	1	2	1	1	1	2	1	1	1	2	1	1	1	1	4.6	136	4.56	59.3	1.1	2.01	5.29	3.53	5.42
537	59	1	1	1	0	1	0	0	1	1	2	1	1	1	1	1	1	1	1	1	1	1	2	5.3	163	6.99	69.3	1.7	0.92	4.26	2.69	4.46
538	48	1	1	1	0	1	0	0	1	1	3	2	1	1	2	2	1	1	1	1	2	2	1	6.74	147	5.16	46.1	0.5	1.96	5.14	3.5	4.2
539	58	1	1	1	0	1	0	0	2	2	2	1	1	1	2	1	1	1	2	1	2	2	1	4.03	125	6.59	67	19.8	1.19	3.62	1.93	4.79
540	49	1	0	0	0	0	0	0	1	1	2	1	1	2	1	1	1	1	1	1	1	1	2	5	149	4.12	55.6	0.9	1.83	3.5	2.44	5.2
541	44	1	1	2	1	1	0	0	1	1	3	2	1	1	2	1	2	1	1	1	2	1	1	5.13	159	7.72	61.2	2.3	4.92	5.2	2.44	5.2
542	48	2	0	0	0	0	0	0	1	1	2	1	1	1	1	1	1	1	1	1	1	1	1	4.18	124	6.05	59.7	7	1.52	4.61	2.64	6.2
543	45	2	1	1	1	0	0	0	1	1	2	1	1	1	1	1	1	1	1	1	1	1	#NULL!	4.54	137	7.43	71.7	2.2	1.23	4.06	1.99	7.21
544	62	1	1	4	1	1	1	1	2	1	2	2	1	2	2	2	1	2	2	1	2	1	#NULL!	2.88	85	6.62	70.5	0.6	0.8	2.97	1.97	9.18
545	72	2	1	2	1	1	0	0	2	1	3	2	1	1	2	1	1	2	2	1	1	1	2	4.08	123	4.07	67.2	1.3	2.9	5.11	2.02	5.36
546	45	2	0	0	0	0	0	0	1	1	2	1	1	1	2	1	1	1	1	1	1	1	1	4.41	137	7.74	57.5	3.1	2.94	5.66	3.75	4.86
547	58	1	1	1	1	0	0	0	1	1	2	1	1	2	2	1	1	1	1	1	2	2	1	5.63	200	5.97	58.8	2.2	2.01	6.21	5.03	5.55
548	66	2	1	2	1	1	0	0	1	2	2	1	1	2	2	1	1	1	2	1	1	1	2	4.04	124	6.84	65.9	0.5	0.57	4.54	2.65	4.4
549	56	1	1	1	1	0	0	0	1	1	2	1	1	1	2	1	1	1	1	2	2	1	1	4.69	153	8.18	54.9	6.6	1.41	4.44	2.71	5.38
550	63	2	1	1	0	1	0	0	1	1	2	1	1	2	2	2	1	1	1	1	1	1	1	4.25	130	4.09	61.1	0.92	1.33	3.48	1.39	5.91
551	54	2	0	0	0	0	0	0	1	1	2	1	1	1	2	2	2	1	1	1	1	1	1	3.76	113	6.38	46.1	0.5	3.59	3.43	1.22	5.94
552	44	1	0	0	0	0	0	0	1	1	2	2	1	2	2	1	1	1	1	1	2	2	2	4.44	155	5.91	62.2	0.5	1.77	4.71	2.7	4.53
553	65	1	1	2	1	1	0	0	2	2	2	1	1	2	2	1	1	2	1	1	1	2	2	4.44	135	7.96	57.5	0.6	1.36	4.63	2.94	5.38
554	57	2	0	0	0	0	0	0	1	1	2	1	1	1	2	1	1	1	1	1	1	1	1	4.05	130	6.54	70.8	0.5	1.32	5.53	4.21	5.28
555	62	2	1	1	0	1	0	0	1	2	2	1	1	1	1	1	1	2	1	1	1	1	1	4.47	125	9.8	65.5	5	1.94	4	2.15	5.34
556	61	2	1	1	0	1	0	0	1	1	2	1	1	2	1	2	1	1	1	1	1	1	1	4.12	131	6.21	65	0.8	3.45	2.83	1.07	9.07
557	65	1	1	1	0	1	0	0	2	1	2	1	1	1	1	1	1	1	1	1	1	1	2	4.55	156	6.68	56.4	2	1.81	4.1	2.78	4.72
558	56	1	1	1	0	1	0	0	1	2	2	1	1	1	2	1	1	2	1	1	1	1	2	4.67	138	6.58	67.8	6.8	3.03	3.07	1.47	5.74
559	48	1	1	1	1	0	0	0	1	1	2	1	1	2	2	1	1	1	1	1	2	1	#NULL!	5.22	149	5.24	60.9	1	0.86	4.19	3.16	4.46
560	49	1	0	0	0	0	0	0	1	1	2	1	1	2	1	1	1	1	1	1	1	1	#NULL!	4.1	133	4.5	50.4	0.5	0.43	4.53	2.82	5.53
561	57	2	1	1	0	1	0	0	1	1	2	2	2	2	1	1	1	1	1	1	1	1	1	4.22	119	5.4	46.4	0.5	1.4	3.39	2.2	5.31
562	64	2	1	1	0	1	0	0	1	2	3	2	1	2	1	1	1	1	1	1	1	1	1	4.29	125	6.3	53.2	7.5	0.96	3.98	2.5	5.21
563	30	1	0	0	0	0	0	0	1	1	2	2	1	1	1	1	1	1	1	1	1	1	1	5.34	157	6.98	62.9	0.5	1.3	5.5	3.06	5.32
564	57	2	0	0	0	0	0	0	1	2	3	1	1	2	1	1	1	2	1	1	1	1	1	4.11	122	5.49	80.4	1.7	1.09	5.54	3.26	5.5
565	58	2	1	2	1	1	0	0	1	2	2	2	1	1	2	2	1	1	1	1	1	1	2	4.28	124	4.38	47.6	25.5	1.02	4.54	2.67	7.16
566	61	1	1	2	1	1	0	0	2	1	2	2	1	1	1	1	1	1	1	1	2	2	1	4.62	104	3.91	44.1	1.5	0.82	2.85	1.42	5.33
567	52	1	1	1	0	1	0	0	2	1	2	1	1	1	1	1	1	1	2	1	2	2	2	4.73	151	6.43	68.8	0.9	0.7	4.02	2.27	5.68
568	57	2	1	1	0	1	0	0	1	2	2	2	1	1	2	1	1	1	1	1	1	1	1	5.74	142	6.22	58.7	2	2.38	4.14	2.57	5.64
569	80	2	1	2	1	1	0	0	2	1	2	1	2	1	2	1	1	1	1	1	1	1	2	4.41	141	8.02	85.8	0.7	2.17	3.68	1.75	5.24
570	55	1	1	1	0	1	0	0	1	2	3	2	2	1	1	1	1	1	1	1	1	1	1	4.97	156	5.51	62.2	0.5	1.6	4.4	3.17	5.41
571	55	2	1	1	1	0	0	0	1	1	2	1	2	1	1	1	1	1	1	1	1	1	1	4	125	5.55	57.6	0.5	1.37	4.38	2.54	4.89
572	41	1	1	2	1	1	0	0	1	1	2	1	2	2	2	1	1	1	1	1	2	2	2	5.61	172	5.45	50.7	0.8	1.91	5.49	3.91	5.44
573	49	2	1	2	1	1	0	0	1	2	2	1	1	1	2	1	1	1	1	1	1	1	1	4.33	86	7.48	58.2	0.5	3.31	3.48	1.68	4.51
574	35	2	0	0	0	0	0	0	1	1	2	1	1	1	2	1	1	1	1	1	1	1	1	4.34	134	6.89	56.8	0.6	1.28	4.76	3.32	4.88
575	66	2	1	2	1	1	0	0	2	2	2	1	1	1	2	1	1	1	2	1	1	1	2	5.59	167	8.82	71	13.1	#NULL!	#NULL!	#NULL!	9.64
576	71	2	1	2	1	1	0	0	2	1	2	1	1	1	1	1	1	1	1	1	#NULL!	1	1	3.27	92	2.78	50.6	6.2	2.31	3.22	1.66	5.93
577	55	2	1	2	1	1	0	0	1	1	3	2	2	1	2	1	1	1	1	1	1	1	1	4.27	129	9.88	6.9	6.8	2.58	4.41	2.86	5.55
578	72	1	1	2	1	1	0	0	2	2	2	1	2	1	2	2	1	2	2	1	1	1	1	3.66	101	5.27	67.1	0.5	2.33	1.84	0.84	7.95
579	52	1	1	1	0	1	0	0	1	1	2	1	2	2	2	1	1	1	1	1	1	1	2	5.25	168	8.82	67.8	1.6	0.97	4.85	3.31	5.48
580	67	1	1	2	1	1	0	0	2	1	3	2	2	2	1	1	1	1	1	1	1	1	1	5.19	122	5.16	58.1	0.5	2.2	4.29	2.12	4.39
581	57	2	1	1	0	1	0	0	1	2	3	2	1	1	2	1	1	2	1	1	1	1	1	4.6	138	6.06	68.6	0.5	1.51	3.76	1.98	5.05
582	68	1	1	3	1	1	1	0	2	2	2	1	1	2	2	2	1	2	2	1	1	1	#NULL!	4.76	154	8.73	78.3	1.5	7.68	4.09	1.7	26.11
583	67	2	1	2	1	1	0	0	1	1	2	2	2	1	1	1	1	2	1	1	1	1	2	3.35	103	10.16	73.2	2.1	1.36	3.26	1.5	5.46
584	82	1	1	4	1	1	1	1	2	2	2	2	1	1	2	1	1	2	2	1	#NULL!	#NULL!	1	3.63	116	5.99	66.1	0.5	1.55	3.76	1.42	4.61
585	46	1	1	2	1	1	0	0	1	1	2	2	1	1	2	1	1	1	1	1	1	1	1	4.67	160	4.9	67.4	0.5	1.97	5.1	3.78	5.78
586	80	2	1	3	1	1	1	0	2	2	2	1	2	2	1	1	1	2	1	1	1	1	2	3.82	116	3.46	58.1	12.6	1.29	3.47	2.2	5.82
587	72	2	1	2	1	1	0	0	1	1	2	1	1	1	2	1	2	1	1	1	1	1	1	4.34	131	5.48	68.2	0.7	#NULL!	#NULL!	#NULL!	#NULL!
588	41	1	0	0	0	0	0	0	1	1	2	1	1	1	2	2	2	1	1	1	2	2	#NULL!	4.78	148	9.27	51	2.3	2.53	4.93	3.74	6.02
589	48	1	1	1	0	1	0	0	1	1	2	1	1	2	1	1	1	1	1	1	1	1	1	4.6	146	6.71	60.8	1	1.16	5.1	3.51	5.23
590	68	2	1	2	1	1	0	0	2	2	2	2	2	1	2	2	1	1	2	1	1	1	1	4.21	137	8.2	58.8	2.9	1.78	3.72	2.36	8.05
591	32	1	0	0	0	0	0	0	1	2	2	1	2	2	1	1	1	1	1	1	2	1	2	5.09	158	7.94	66.8	1.6	2.77	4.48	2.76	3.51
592	41	1	1	1	0	1	0	0	1	1	2	2	1	2	2	1	1	1	1	1	2	2	#NULL!	4.49	142	8.06	48.6	0.5	5.35	4.39	2.33	7.85
593	41	1	1	1	0	1	0	0	1	2	2	1	1	2	2	1	1	1	1	1	2	2	1	4.69	140	10.04	60.6	12.8	1.71	4.28	3.38	5.81
594	38	1	0	0	0	0	0	0	1	1	2	1	1	2	1	1	1	1	1	1	1	1	#NULL!	5.29	161	6.28	56.3	0.5	1.78	5.5	4.34	5.25
595	53	1	0	0	0	0	0	0	1	1	2	2	1	1	2	1	1	1	1	1	1	1	2	4.65	146	8.61	65	0.6	2.11	3.82	2.22	5.48
596	52	1	1	1	1	0	0	0	1	2	2	2	1	2	1	1	1	2	1	1	2	2	1	4.44	144	4.67	63.8	2.1	2.4	3.89	2.74	6.91
597	51	1	1	2	1	1	0	0	1	1	2	2	2	1	2	1	2	1	1	1	2	2	2	5.7	181	6.33	68.8	1.2	2.6	4.09	2.74	5.66
598	66	1	1	1	0	1	0	0	2	1	2	1	1	1	1	2	1	1	1	1	1	1	2	5.17	114	4.9	50	0.5	0.99	3.69	2.47	6.51
599	37	2	0	0	0	0	0	0	1	1	2	1	1	2	1	1	1	1	1	1	1	1	2	4.25	135	7.9	60.1	0.5	1.42	4.92	3.57	4.74
600	48	1	1	2	1	1	0	0	1	1	2	2	1	2	2	1	2	1	1	1	1	1	2	5.63	158	8.98	64	0.8	7.63	5.84	1.98	6.35
601	68	1	1	3	1	1	1	0	2	2	2	1	1	1	2	2	1	1	2	1	1	1	2	4.63	148	6.79	57	0.9	1.76	4.62	3.06	8.23
602	55	2	1	1	0	1	0	0	1	1	3	2	1	1	2	1	1	1	1	1	1	1	1	4.13	128	6.1	56.4	0.5	1.9	5.81	3.49	4.82
603	68	2	1	2	1	1	0	0	2	1	2	1	1	1	2	2	1	2	1	1	1	1	2	3.8	113	5.81	56.1	0.6	2.12	4.77	3.15	9.97
604	68	2	1	1	0	1	0	0	2	1	2	1	1	1	2	1	1	1	2	1	1	1	1	4.29	128	3.93	47.6	1	2.19	4.34	2.72	6.13
605	77	1	1	2	1	1	0	0	2	1	2	1	1	1	1	1	1	1	1	2	1	1	1	4.66	146	6.68	72.6	0.1	1.74	5.26	3.25	4.71
606	62	1	1	2	1	1	0	0	2	1	2	1	1	2	2	1	1	1	1	1	1	1	1	4.15	139	5.71	41.6	0.5	1.52	4.25	2.51	6.44
607	67	2	1	2	1	1	0	0	2	2	2	1	1	1	2	1	1	2	1	1	1	1	1	4.17	136	8.53	73.6	1.2	2.19	4.33	2.67	5.33
608	77	1	1	3	1	1	1	0	2	1	3	2	1	1	1	1	1	1	1	2	1	1	#NULL!	4.45	147	4.6	67.1	1.3	0.86	3.43	2.16	4.35
609	69	2	1	1	0	1	0	0	2	2	2	1	1	1	2	1	1	1	1	1	1	1	1	4.65	143	6.01	53.6	0.5	0.89	4.44	2.62	4.59
610	62	2	1	1	0	1	0	0	2	2	2	1	1	1	2	2	1	1	1	1	1	1	1	4.31	124	5.34	53.7	2.9	3.73	3.87	2.29	9.34
611	57	1	1	2	1	1	0	0	1	1	2	1	1	1	1	1	1	1	1	1	1	1	1	4.58	144	5.28	51.3	0.9	2.58	5.76	4.19	4.76
612	80	1	1	2	1	1	0	0	2	2	2	1	2	1	2	1	1	2	1	1	2	1	1	4.01	126	13.89	84.5	30.8	2.18	4.57	2.55	5.09
613	66	1	1	1	0	1	0	0	2	1	2	1	1	1	2	1	1	1	1	1	1	1	1	4.79	154	6.85	60.6	0.5	0.81	3.91	1.74	5.76
614	76	2	1	2	1	1	0	0	2	1	3	2	1	1	1	1	1	1	1	1	1	1	#NULL!	4.46	131	5.68	51.8	0.5	2.39	4.67	2.81	6.49
615	49	2	1	1	0	1	0	0	1	1	2	1	1	1	2	1	1	1	1	1	1	1	1	4.35	138	4.55	55.4	0.5	1.23	4.72	3.35	6.19
616	51	1	1	1	0	1	0	0	1	1	2	1	1	1	1	1	1	1	1	1	1	1	2	4.73	145	4.6	45	0.5	0.8	5.06	3.34	4.46
617	39	1	0	0	0	0	0	0	1	1	2	1	2	2	1	1	1	1	1	1	1	1	1	5.08	164	6.2	54.2	1.4	2.48	4.33	2.88	6.21
618	55	2	1	1	0	1	0	0	1	1	2	1	1	1	1	1	1	1	1	1	1	1	#NULL!	3.81	115	7.05	69	8	#NULL!	#NULL!	#NULL!	6.09
619	53	2	1	1	0	1	0	0	1	1	2	1	2	1	1	1	1	1	1	1	1	1	1	4.36	136	3.34	70.5	0.3	1.81	4.34	2.49	4.47
620	55	2	1	1	0	1	0	0	1	1	3	2	1	1	1	1	1	1	1	1	1	1	1	4.18	128	4.92	55.8	0.6	1.21	4.62	2.81	4.5
621	67	1	1	1	0	1	0	0	1	1	3	2	2	1	2	1	1	1	2	1	1	1	2	4.73	152	8.63	63.8	5.8	1.02	5.02	3.64	6.77
622	62	2	1	2	1	1	0	0	2	2	2	1	1	1	2	1	1	1	2	1	1	1	#NULL!	4.04	122	6.53	61.3	0.8	1.15	4.4	2.11	5.56
623	58	2	1	1	1	0	0	0	1	1	2	2	1	2	1	2	1	1	1	1	1	1	1	3.59	115	4.6	54.1	1.1	0.96	4.28	2.38	6.65
624	61	2	0	0	0	0	0	0	1	1	2	1	1	1	1	2	1	1	1	1	1	1	1	4.27	124	4.75	54.8	0.5	1.87	4.96	2.68	5.62
625	44	1	0	0	0	0	0	0	1	1	2	1	1	1	1	1	1	1	1	1	1	1	2	5.26	161	5.01	65.8	0.5	1.33	4.8	3.34	6.32
626	60	2	1	2	0	1	1	0	2	2	2	1	1	1	2	2	1	1	1	1	1	1	2	4.69	141	6.4	51.5	0.5	1.6	6.13	4.21	5.25
627	59	1	0	0	0	0	0	0	1	1	2	1	1	1	1	1	1	1	1	1	1	1	2	4.5	136	6.51	64.6	0.5	1.37	3.6	2	5.22
628	63	1	1	1	0	1	0	0	1	1	2	1	1	2	2	1	1	1	1	1	1	1	#NULL!	5.59	159	6.77	56.1	0.5	1.5	4.1	2.15	5.3
629	57	1	1	1	0	1	0	0	1	1	2	1	1	1	1	1	1	1	1	1	1	1	#NULL!	5.38	154	6.51	62.8	0.5	1.62	5.42	3.96	5.31
630	61	2	1	1	0	1	0	0	1	2	2	1	1	1	2	1	1	1	2	1	1	1	1	3.9	118	4.8	52.1	0.5	1.98	5.68	4	4.63
631	66	1	1	2	1	1	0	0	2	2	3	2	1	2	1	1	1	1	2	1	1	1	1	4.01	131	4.26	55	0.5	1.27	4.05	2.76	4.78
632	45	1	1	1	0	1	0	0	1	1	2	1	1	2	1	1	1	1	1	1	2	2	#NULL!	4.77	151	6.66	58.6	2.5	2.79	4.81	3.41	5.01
633	71	1	1	3	1	1	1	0	2	2	3	2	2	2	2	1	1	2	2	1	2	2	2	3.71	122	3.96	55.7	0.5	1.34	4.05	2.62	5.32
634	60	2	1	2	1	1	0	0	2	2	2	1	1	1	2	1	1	2	2	1	1	1	1	4.07	128	4.47	63.4	1.5	1.14	5.29	3.25	5.53
635	64	1	1	2	1	1	0	0	2	2	2	1	1	1	2	1	1	1	2	1	2	1	1	4.33	135	7.31	66.1	9.5	1.79	4.66	2.98	6.25
636	66	2	1	1	1	0	0	0	1	1	3	2	1	1	1	1	2	1	1	1	1	1	1	3.92	124	3.71	47.7	0.5	1.23	6.97	4.07	5.03
637	48	1	1	2	1	1	0	0	1	2	2	1	1	1	2	1	1	1	1	1	1	1	2	5.34	159	3.96	59	0.5	1.53	3.93	1.91	5.95
638	66	2	1	2	1	1	0	0	2	2	2	1	1	1	2	1	1	1	1	1	1	1	2	4.11	127	8.23	58.9	2.4	2.8	4.03	0.96	4.61
639	57	2	1	2	1	1	0	0	1	2	2	1	2	1	2	2	1	1	2	1	1	1	1	4.5	135	7.02	40.9	0.5	2.12	5.08	3.54	6.57
640	68	1	1	1	0	1	0	0	2	1	2	2	1	1	1	2	1	1	1	1	1	1	1	4.68	144	6.02	57.7	1.4	1.78	5.7	4.04	6.59
641	62	1	1	1	0	1	0	0	1	2	3	2	1	1	2	2	1	1	2	1	2	2	#NULL!	4.61	149	6	41.3	0.6	2.39	4.79	2.6	6.87
642	51	1	1	2	1	1	0	0	1	1	2	2	1	1	1	1	1	1	1	1	1	1	1	5.43	153	14.24	88.7	1.2	1.21	3.97	2.25	4.61
643	47	1	1	1	0	1	0	0	1	1	2	2	1	2	1	1	1	1	1	1	2	2	2	4.95	157	6.98	44.5	0.5	1.14	5.08	3.41	5.45
644	52	1	0	0	0	0	0	0	2	1	3	2	2	2	1	1	1	1	1	1	2	2	1	5.39	165	6.57	70.9	0.5	1.2	4.26	2.93	4.04
645	54	2	1	3	1	1	1	0	1	1	2	1	2	1	2	2	1	1	1	1	1	1	2	3.51	112	6.92	50.6	0.5	1.12	3.68	2.71	6.51
646	55	2	1	2	1	1	0	0	1	2	2	1	1	1	2	1	1	1	1	1	1	1	1	3.85	114	2.98	58.1	0.6	2.39	3.17	1.45	4.62
647	55	2	1	2	1	1	0	0	1	1	2	1	2	1	1	1	1	1	1	1	1	1	#NULL!	3.82	125	4.11	56.9	0.5	1.5	4.74	2.24	4.23
648	62	1	1	3	1	1	0	1	2	2	2	1	2	1	2	1	1	1	2	1	2	2	1	4.59	141	7.03	75.9	0.8	0.84	4.66	2.69	5.24
649	40	1	1	1	0	1	0	0	1	1	2	2	2	2	1	1	1	1	1	1	2	2	1	4.86	153	8.44	60.8	0.5	1.39	3.43	2.06	6.06
650	51	1	1	1	0	1	0	0	1	1	3	2	1	1	1	1	1	1	1	1	1	1	1	5.17	170	6.55	69.5	0.9	1.06	3.78	2.54	4.29
651	52	1	0	0	0	0	0	0	1	1	2	1	1	1	1	1	1	1	1	1	1	1	1	5.01	154	5.92	66.1	28.6	1.35	5.58	3.86	5.71
652	51	2	1	1	0	1	0	0	1	1	2	1	1	1	1	1	1	1	1	1	1	1	1	3.62	119	5.96	59.8	0.6	1.96	4.43	2.83	4.75
653	56	2	1	1	0	1	0	0	1	1	3	2	1	1	1	1	1	1	1	1	1	1	1	3.75	122	4.64	39.7	1.1	1.04	4.62	2.67	5.37
654	37	1	0	0	0	0	0	0	1	1	2	1	1	1	2	1	1	1	1	1	1	2	2	4.58	144	6.54	57.8	1.4	3.51	3.55	2.12	5.18
655	58	2	1	2	1	1	0	0	1	1	3	2	1	1	2	1	1	1	1	1	1	1	1	4.18	123	6.27	59.3	0.59	1.51	4.26	2.52	4.9
656	48	1	1	1	0	1	0	0	1	1	2	1	2	2	1	1	1	1	1	1	2	2	2	4.62	145	9.58	57	0.5	1.33	2.46	1.01	4.55
657	55	2	1	2	1	1	0	0	1	1	3	2	1	2	2	1	1	1	1	1	1	1	1	4.66	132	9.84	59.1	0.7	4.11	6.18	3.52	6.16
658	45	2	0	0	0	0	0	0	1	1	2	1	1	1	1	1	1	1	1	1	1	1	1	4.75	139	5.96	54.1	0.7	0.84	4.86	2.43	4.67
659	41	1	0	0	0	0	0	0	1	1	2	1	2	1	1	1	1	1	1	1	1	1	2	5.04	160	7.74	41.6	1.8	1.62	3.81	2.74	4.54
660	56	1	1	2	1	1	0	0	2	1	2	1	1	2	1	2	1	1	1	1	1	2	2	3.95	134	3.35	61.1	0.5	1.35	4.36	2.33	8.85
661	62	1	0	0	0	0	0	0	1	1	2	1	1	1	1	1	1	1	1	1	1	1	1	3.72	121	4.43	70.4	0.5	0.95	3.04	1.86	4.79
662	34	2	0	0	0	0	0	0	1	1	2	1	1	1	1	1	1	1	1	1	1	1	1	3.66	118	5.5	59.3	0.5	0.97	4.44	3.12	5.36
663	54	2	1	1	0	1	0	0	1	1	2	1	1	2	2	1	1	1	1	1	1	1	#NULL!	4.46	135	7.25	80.5	8.8	2.86	6.57	3.4	9.16
664	49	1	1	2	1	1	0	0	1	1	2	1	1	1	1	1	1	1	1	1	1	1	1	4.86	142	4.86	44.3	0.5	0.47	3.82	2.32	5.54
665	67	1	1	1	1	0	0	0	1	1	2	1	1	1	1	1	1	1	1	1	1	1	1	4.62	141	4.46	52.7	1.3	2.34	3.92	2.45	4.79
666	36	1	1	1	0	1	0	0	1	1	2	1	2	2	1	1	1	1	1	1	2	2	1	4.89	159	5.66	46.7	0.5	1.5	4.26	3.05	4.6
667	57	1	1	1	0	1	0	0	1	1	2	1	2	1	1	2	1	1	1	1	1	1	1	2.38	40	3.33	60.9	1.6	0.71	2.64	1.33	10.22
668	51	1	1	2	1	1	0	0	1	1	2	1	1	2	1	1	1	1	1	1	2	2	1	4.93	154	8.2	58.4	0.5	2.5	5.52	2.98	5.23
669	41	1	1	1	0	1	0	0	1	1	2	1	1	1	2	1	1	1	1	1	1	1	2	5.29	154	7.44	44.5	0.5	0.8	4.66	3.15	4.88
670	58	1	1	1	0	1	0	0	1	2	2	1	2	1	1	1	1	1	2	1	2	1	1	4.87	151	4.29	57.3	2.58	0.72	2.62	1.28	4.85
671	62	1	1	2	1	1	0	0	1	1	2	1	1	2	1	1	1	2	1	1	2	1	1	4.56	146	7.12	59.6	0.9	2.11	3.49	2.1	6.52
672	49	2	1	1	0	1	0	0	1	1	2	1	1	2	1	1	1	1	1	1	1	1	1	4.16	126	4.25	68	0.9	1.71	3.64	2.06	5.03
673	63	2	1	1	0	1	0	0	2	1	2	1	1	2	2	1	1	1	2	2	1	1	2	4.34	138	7.14	71.3	6.3	0.89	3.11	1.41	5.51
674	52	2	0	0	0	0	0	0	2	1	2	1	1	2	2	1	1	1	1	1	1	1	1	4.02	121	6.01	51.3	0.5	1.25	4.23	3.03	5.22
675	51	2	1	1	1	0	0	0	2	1	2	2	1	1	2	1	1	1	1	1	1	1	#NULL!	3.79	114	3.33	50.8	5.6	0.53	4.4	2.74	4.63
676	65	2	1	2	1	1	0	0	1	1	2	1	1	2	2	2	1	1	1	1	1	1	1	4.13	123	3.74	47.6	8.1	2	5.11	3.15	4.32
677	34	2	0	0	0	0	0	0	1	1	2	1	1	1	1	1	1	1	1	1	1	1	1	4.82	144	5.49	71.6	1.3	0.46	5.26	3.29	6.28
678	39	2	0	0	0	0	0	0	1	1	2	1	1	2	1	1	1	1	1	1	1	1	#NULL!	4.18	127	7.95	52.7	0.5	1.71	4.28	2.76	4.46
679	65	2	1	1	0	1	0	0	1	1	2	1	1	2	2	1	1	1	1	1	1	1	1	4.34	123	4.64	57.3	1.9	1.39	3.58	2.39	5.31
680	67	1	1	2	1	1	0	0	2	1	2	1	1	1	2	1	1	1	1	1	2	2	1	4.8	140	5.95	54.8	0.5	1.36	4.71	3.31	5.77
681	48	1	0	0	0	0	0	0	1	1	3	2	1	1	1	1	1	1	1	1	2	2	#NULL!	6	184	8.62	64.6	1.6	5.48	6.16	3.86	5.53
682	63	2	1	1	0	1	0	0	1	1	2	2	1	1	1	1	1	1	1	1	1	1	2	4.61	143	5.66	59.1	0.7	1.69	3.89	1.86	4.55
683	43	1	1	1	0	1	0	0	1	1	2	1	2	2	1	1	1	1	1	1	2	2	1	5.34	166	5	58	1.9	1.54	4.84	3.23	6.98
684	53	2	1	2	1	1	0	0	1	1	2	1	1	1	1	1	1	1	1	1	1	1	1	4.06	114	3.56	58.6	0.5	1.44	5.89	3.18	4.53
685	55	1	0	0	0	0	0	0	1	1	3	2	1	2	2	1	1	1	1	1	1	1	1	5.31	162	6.04	60.1	0.5	1.28	2.72	1.42	5.77
686	52	2	1	1	0	1	0	0	1	1	3	2	1	1	1	1	1	1	1	1	1	1	1	4.5	143	3.85	60.8	0.5	1.23	4.59	2.35	4.61
687	69	1	1	3	1	1	0	1	2	1	2	1	1	2	2	1	1	1	1	1	1	1	2	4.01	125	9.38	91.7	0.4	2.93	7.1	4.01	5.19
688	68	1	1	4	1	1	1	1	2	1	2	1	2	1	2	2	1	1	2	1	2	1	1	4.22	139	5.61	59.7	0.5	1.76	2.67	1.15	5.36
689	42	2	0	0	0	0	0	0	1	1	2	1	2	1	2	1	1	1	1	1	1	1	#NULL!	4.3	141	6.08	56.9	0.5	2.21	5.45	3.86	4.76
690	48	2	1	1	0	0	0	1	1	1	2	1	1	2	1	1	1	1	1	1	1	1	1	4.06	125	4.84	40.4	0.5	1.13	4.23	2.45	4.6
691	46	2	1	1	1	0	0	0	1	1	2	1	1	1	2	1	1	1	1	1	1	1	2	4.39	142	7.4	66.9	1	2.02	4.27	2.42	5.08
692	65	1	1	1	0	1	0	0	1	1	3	2	2	2	1	1	1	1	1	1	1	1	1	4.37	133	4.38	61.4	0.5	4.89	4.51	2.18	5.23
693	40	1	1	2	1	1	0	0	1	1	2	1	2	2	1	1	1	1	1	1	1	2	#NULL!	4.48	139	5.74	58.3	0.5	6.74	4.21	2.15	5.06
694	56	2	1	1	0	1	0	0	1	1	2	1	2	1	1	1	1	1	1	1	1	1	1	4	120	5.33	59.4	1	1.26	5.05	3.32	5.7
695	57	1	1	3	0	1	1	1	2	1	2	1	2	1	2	1	1	2	2	1	2	1	1	4.24	135	5.35	61	1.3	1.21	3.71	1.65	4.31
696	57	2	1	1	0	1	0	0	1	2	2	1	2	1	2	1	1	1	2	1	1	1	1	4.22	127	4.18	64.9	2.2	1.48	5.45	3.41	4.61
697	74	2	1	2	1	1	0	0	2	2	2	1	2	2	2	1	1	1	2	1	1	1	2	4.08	124	4.84	52.1	0.5	0.64	3.21	1.36	4.1
698	46	1	1	1	1	0	0	0	1	1	3	2	1	1	1	1	1	1	1	1	2	2	1	5.05	157	6.08	49.7	0.5	2.47	3.8	2.6	4.51
699	49	2	1	2	1	1	0	0	1	1	2	1	2	1	2	1	1	1	1	1	1	1	1	4.4	132	6.73	47	0.5	2.99	3.96	2.04	5.51
700	89	2	1	4	1	1	1	1	2	1	2	1	1	1	2	2	1	1	1	1	1	1	2	4.01	123	3.47	51.5	5.2	2.87	4.13	2.51	7.85
701	54	2	1	1	0	1	0	0	1	1	2	1	1	1	1	1	1	1	1	1	1	1	1	4.28	133	7.85	55.5	0.5	0.93	4.53	3.09	5.26
702	65	1	1	1	0	1	0	0	1	1	3	2	1	1	2	1	1	1	1	1	2	2	2	4.06	137	6.83	67.8	0.5	1.66	3.32	1.72	7.02
703	71	2	1	4	1	1	1	1	2	2	2	1	1	2	2	1	1	1	2	1	1	1	#NULL!	2.89	101	7.82	64.7	0.5	0.7	4.69	2.73	5.2
704	51	1	1	1	0	1	0	0	1	2	2	1	1	1	2	1	1	1	2	1	2	2	1	4.48	139	4.19	49.2	0.5	4.65	4.63	2.93	5.65
705	63	2	1	3	1	1	1	0	2	1	2	1	1	2	2	1	1	2	2	1	1	1	1	4.35	137	8.67	66.8	0.5	0.79	4.34	2.69	5.25
706	51	1	1	1	0	1	0	0	1	1	2	1	1	2	2	1	1	1	2	1	1	1	2	4.67	143	4.66	63.6	0.5	1.74	5.15	3.6	4.5
707	55	1	1	1	0	1	0	0	2	2	2	1	1	1	2	2	1	1	2	1	1	2	1	5.73	162	5.72	74.4	3.5	1.46	6.51	5.46	9.89
708	51	2	1	2	0	1	0	1	1	1	2	1	2	2	2	1	1	1	1	1	1	1	1	2.81	89	5.68	58.6	0.6	1.56	4.63	3.14	4.71
709	59	2	1	1	0	1	0	0	1	1	2	1	1	1	1	1	1	1	1	1	1	1	2	4.21	129	3.89	50.3	0.6	0.96	5.33	2.51	5.54
710	57	1	1	2	1	1	0	0	1	1	3	2	1	2	1	1	1	1	1	1	2	1	1	4.8	155	10.82	80.7	#NULL!	1.5	4.03	2.18	7.38
711	72	1	1	1	0	1	0	0	2	2	2	1	1	1	2	2	1	2	1	1	2	2	#NULL!	5.26	158	9.07	56.9	0.8	1.9	4.42	3.05	6.37
712	53	1	1	1	0	1	0	0	1	1	3	2	1	2	2	1	1	1	1	1	1	2	1	4.85	155	5	53.2	0.5	1.86	4.64	3.58	4.79
713	76	1	1	2	1	1	0	0	2	2	3	2	1	2	1	1	1	1	1	1	1	2	1	4.27	121	4.21	62	19.6	1.21	2.84	1.8	5.51
714	51	1	1	1	0	1	0	0	1	1	2	1	2	2	1	1	1	1	1	1	2	1	1	3.75	119	10.18	84.6	0.5	0.66	3.59	1.7	5.5
715	74	2	1	4	1	1	1	1	2	1	2	2	1	2	1	1	1	1	1	1	1	1	2	3.83	115	4.55	50.2	0.6	1.62	4.38	2.7	5.17
716	52	1	1	2	1	1	0	0	1	2	2	1	1	1	1	1	1	1	2	1	1	1	2	5.41	165	8.39	63.8	0.7	1.91	4.98	3.7	5.61
717	54	1	1	1	0	1	0	0	1	1	2	1	1	2	2	1	1	1	2	1	1	1	#NULL!	4.78	145	4.55	62.4	0.5	0.82	4.01	2.61	4.62
718	68	2	1	1	0	1	0	0	2	1	2	1	1	1	1	2	1	1	1	1	1	1	1	4.6	138	8.64	69.9	0.9	1.84	4.44	2.6	5.06
719	61	1	1	2	1	1	0	0	1	1	2	1	1	1	2	1	1	1	1	1	1	1	1	4.86	150	6.37	74.1	0.5	3.03	3.79	2.01	5.22
720	67	2	1	2	1	1	0	0	2	1	2	2	1	1	2	1	1	1	1	1	1	1	1	4.36	135	3.09	50.1	0.9	1.42	5.54	3.79	5.13
721	49	2	1	1	0	1	0	0	1	1	2	1	1	2	2	1	1	1	1	1	1	1	#NULL!	4.2	126	8.44	64.3	0.5	4.07	4.48	2.47	5.11
722	55	1	1	1	0	1	0	0	1	2	2	2	1	1	1	1	1	1	1	1	1	1	1	5.34	162	7.51	57.7	47.3	0.62	2.42	1.42	5.21
723	48	2	1	1	0	1	0	0	0	1	2	1	2	1	1	1	1	1	1	1	1	1	#NULL!	4.55	144	5.85	58.1	0.5	0.88	5.65	3.66	4.79
724	62	1	1	2	1	1	0	0	2	1	2	1	1	1	1	1	1	1	2	1	1	2	1	4.72	146	4.95	51.4	8	1.81	2.53	1.22	4.97
725	51	2	1	1	0	1	0	0	2	1	2	2	1	2	1	1	1	1	1	1	1	1	#NULL!	4.83	147	2.87	67.7	0.5	2.42	2.9	1.38	5.05
726	54	2	0	0	0	0	0	0	1	1	2	1	1	1	2	2	1	1	1	1	1	1	1	4.26	123	8.46	58.2	84.5	1.48	4.81	3.59	11.95
727	62	2	1	2	1	1	0	0	2	1	3	2	1	1	2	2	1	1	1	1	1	1	1	3.98	123	4.76	46	0.5	1.81	3.84	2.4	4.44
728	48	1	0	0	0	0	0	0	1	1	2	1	2	2	1	1	1	1	1	1	1	1	1	5.37	157	6.37	64.4	1.3	1.73	4.77	3.25	5.28
729	74	1	1	3	0	1	1	1	2	1	2	2	2	1	1	1	1	1	1	1	1	1	2	4.09	134	4.06	57.9	0.5	0.73	3.07	1.73	4.23
730	64	1	0	0	0	0	0	0	1	1	2	1	1	1	1	1	1	1	1	1	1	1	1	4.36	137	3.37	63.8	0.5	0.47	3.46	1.95	5.3
731	54	1	1	1	0	1	0	0	1	1	2	1	1	1	1	1	1	1	1	1	2	2	1	3.89	152	4.03	48.1	0.5	1.19	3.86	1.7	4.84
732	72	2	1	2	1	1	0	0	2	1	3	2	1	1	2	2	1	1	2	1	1	1	1	4.57	146	5.29	45.5	0.5	3.22	4.26	2.22	8.34
733	59	2	1	1	0	1	0	0	1	1	2	1	2	1	1	1	1	1	1	1	1	1	2	4.32	133	4.74	48.6	0.5	0.95	3.69	1.77	3.99
734	46	1	0	0	0	0	0	0	1	1	2	1	1	1	1	1	1	1	1	1	2	1	1	4.44	135	5.64	64.4	0.5	1.94	3.43	1.95	4.47
735	57	1	0	0	0	0	0	0	1	1	2	1	2	1	2	1	1	2	1	1	2	2	2	4.92	155	5.67	49.8	0.6	2.21	4.34	2.67	4.85
736	47	1	1	1	0	1	0	0	1	1	2	2	1	1	1	1	1	1	1	1	1	1	1	5.87	173	5.4	55.4	0.5	1.48	5.08	3.41	6.29
737	43	1	0	0	0	0	0	0	1	1	2	1	2	1	1	1	1	1	1	1	2	2	1	5.25	164	5.56	61.2	0.5	1.72	5.52	4.16	5.59
738	56	1	0	0	0	0	0	0	1	1	2	1	1	1	2	1	1	1	1	1	2	2	2	5.07	159	5.18	53.4	1.4	2.53	4.96	3.27	5.86
739	47	2	0	0	0	0	0	0	1	1	2	1	2	1	1	2	1	1	1	1	1	1	2	4.35	138	6.28	55	0.5	1.64	3.09	1.4	13.52
740	49	1	1	2	1	1	0	0	1	1	2	1	2	1	2	1	1	1	2	1	2	2	#NULL!	4.98	157	5.58	56.3	1	6.31	5.87	2.45	4.89
741	51	1	0	0	0	0	0	0	1	1	2	1	1	2	2	1	1	1	1	1	2	2	2	4.6	153	7.46	69	0.5	3.77	4.07	2.07	5.24
742	47	1	1	1	0	1	0	0	1	1	3	2	1	1	2	1	1	1	1	1	2	1	2	4.68	149	7.26	48.6	0.5	1.37	4.38	3.22	5.71
743	55	1	1	1	0	1	0	0	1	1	2	1	2	2	2	2	1	1	1	1	1	1	1	4.32	133	4.95	56.2	0.5	2.59	3.9	2.32	10.38
744	56	2	1	1	0	1	0	0	1	1	3	2	1	1	2	1	1	1	1	1	1	1	1	4.52	134	4.34	63	0.5	1.66	5.16	3.46	5.15
745	43	2	0	0	0	0	0	0	1	1	2	1	1	2	2	1	1	1	1	1	1	1	#NULL!	4.38	138	6.46	60.7	0.9	0.97	4.33	3.08	8.05
746	46	2	1	1	0	1	0	0	1	1	2	1	1	1	1	1	1	1	1	1	1	1	1	4.33	135	5.24	76.3	0.5	1.26	4.14	2.39	5.42
747	44	1	1	1	0	0	0	1	1	1	2	1	1	1	1	1	1	1	1	1	1	1	#NULL!	5.02	151	8.51	71.1	39.7	1.07	4.97	3.56	5.01
748	59	1	1	3	1	1	0	1	1	1	3	2	1	2	1	1	2	1	1	1	1	1	#NULL!	4.98	152	7.85	63	0.5	3.02	6.05	4.85	5.87
749	63	1	0	0	0	0	0	0	1	1	3	2	1	1	1	1	1	1	1	1	1	1	1	4.66	151	4.87	54.8	0.6	1.89	4.53	2.17	4.64
750	38	1	1	1	1	0	0	0	1	1	2	1	1	2	1	1	1	1	1	1	1	1	1	4.79	154	11.63	71.7	0.5	0.94	3.72	2.23	3.91
751	60	1	1	2	1	1	0	0	1	1	3	2	1	2	1	1	1	1	1	1	1	1	#NULL!	4.98	153	7.77	65.1	0.5	3.15	5.36	3.23	6.19
752	41	1	0	0	0	0	0	0	1	1	2	1	1	2	1	1	1	1	1	1	1	1	1	5.14	153	5.05	59.4	0.7	2.06	5.57	4.08	5.93
753	65	1	1	2	1	1	0	0	2	1	2	1	1	1	1	1	1	1	1	1	1	1	1	4.34	133	5.39	63.9	0.5	4.52	5.47	2.77	5.58
754	46	2	1	1	0	1	0	0	1	1	2	1	1	2	1	2	1	1	1	1	1	1	#NULL!	4.76	136	8.12	58.3	5.7	1.09	4.18	3.07	9.57
755	64	2	1	1	1	0	0	0	1	1	3	2	1	1	2	1	1	1	1	1	1	1	1	4.89	144	4.1	67.1	3.7	3.35	5.07	3.23	5.74
756	50	2	1	1	0	1	0	0	1	1	2	1	1	1	1	1	1	1	1	1	1	1	1	4.6	141	3.17	58.4	0.5	1.04	5.21	2.73	4.76
757	65	2	1	1	0	1	0	0	1	1	2	2	1	1	1	2	1	1	1	1	1	1	1	4.46	136	5.81	60.6	0.5	1.27	4.06	2.53	4.43
758	46	1	1	1	0	1	0	0	1	1	2	1	1	1	1	1	1	1	1	1	1	1	2	5.45	149	6.48	61.5	0.3	1.08	4.72	3.54	4.86
759	48	1	1	2	1	1	0	0	1	1	2	1	2	1	1	1	1	1	1	1	1	1	2	4.73	150	4.74	55.7	0.5	3.13	5.01	3.09	4.84
760	55	2	1	1	0	1	0	0	1	1	2	2	1	1	1	1	1	1	1	1	1	1	1	4.26	130	4.05	47.5	0.5	0.67	6.27	4.61	4.79
761	52	1	1	2	1	1	0	0	1	1	3	2	1	2	2	1	1	1	1	1	1	1	#NULL!	4.37	138	5.64	66.8	0.5	1.8	3.87	2.43	4.71
762	50	1	0	0	0	0	0	0	1	1	3	2	1	1	1	1	1	1	1	1	1	1	1	4.98	162	6.41	56.2	0.8	1.61	4.25	2.89	4.75
763	59	1	1	2	1	1	0	0	1	1	2	1	1	1	2	1	1	1	1	1	1	1	#NULL!	5.39	172	5.87	64.6	1.2	1.15	3.87	2.68	5.18
764	41	1	0	0	0	0	0	0	1	1	2	1	1	1	1	1	1	1	1	1	1	1	1	5.07	157	7.21	53.5	0.6	5.06	5.66	3.11	5.55
765	61	1	1	1	0	1	0	0	1	1	2	2	1	1	1	1	1	1	1	1	1	1	2	5.19	158	5.52	50.1	0.7	1.8	3.6	2.32	5.13
766	59	2	1	1	0	1	0	0	1	1	2	2	1	1	2	1	1	1	1	1	1	1	1	4.54	136	6.93	54.9	0.8	1.13	4.7	3.36	5.04
767	53	1	0	0	0	0	0	0	1	1	2	2	1	1	1	1	1	1	1	1	1	1	1	5.04	163	5.1	49.8	0.5	3.47	3.19	1.31	6.24
768	59	1	1	3	1	1	0	1	2	1	3	2	1	2	1	1	1	1	2	1	2	1	2	5.35	147	7.98	62.1	4.9	1.64	3.69	2.25	5.24
769	59	1	1	1	0	1	0	0	1	1	2	2	1	1	1	1	1	1	1	1	1	1	#NULL!	4.35	146	5.74	48.3	0.5	5.27	5.09	2.3	5.63
770	62	2	1	2	1	1	0	0	1	1	2	2	1	2	2	1	1	1	1	1	1	1	#NULL!	4.47	135	5.98	60.1	0.5	1.03	4.27	3.16	4.84
771	73	1	1	3	1	1	0	1	2	1	3	2	1	1	2	1	1	1	1	1	1	1	1	4.88	145	7.97	65.1	3	2.9	5.71	4.53	5.32
772	50	1	1	2	1	1	0	0	1	1	3	2	2	2	1	1	1	1	1	1	1	1	1	4.33	134	4.48	63.9	0.5	1.45	3.67	2.21	5.21
773	36	2	0	0	0	0	0	0	1	1	2	2	1	1	1	1	1	1	1	1	1	1	1	4.81	139	5.79	63.4	0.4	0.71	3.71	2.54	3.95
774	44	2	1	2	1	1	0	0	1	1	3	2	2	1	1	1	1	1	1	1	1	1	#NULL!	3.96	125	3.83	54.3	0.5	#NULL!	#NULL!	#NULL!	#NULL!
775	43	1	0	0	0	0	0	0	1	1	2	1	1	1	2	1	1	1	1	1	2	2	#NULL!	5.24	169	8.07	43.7	0.5	2.55	5.79	3.67	3.77
776	51	2	1	1	0	1	0	0	1	1	2	1	2	1	1	1	1	1	1	1	1	1	#NULL!	5.03	120	4.03	58.7	0.5	2.02	4.21	2.5	5.26
777	69	1	1	2	1	1	0	0	2	1	2	1	2	2	1	1	1	1	1	1	1	1	1	4.23	144	4.57	52.9	0.5	1.32	4.63	2.19	4.36
778	33	2	1	1	1	0	0	0	1	1	2	1	1	2	1	1	1	1	1	1	1	1	1	4.02	122	6.18	56.4	0.5	0.53	4.11	2.04	4.49
779	44	2	0	0	0	0	0	0	1	1	2	1	1	1	1	1	1	1	1	1	1	1	1	4.61	141	5.28	52.8	0.5	0.57	3.86	2.13	5
780	28	1	0	0	0	0	0	0	1	1	2	1	1	1	1	1	1	1	1	1	1	1	1	4.31	137	5.71	47.1	0.5	3.39	4.34	2.06	3.87
781	45	1	1	2	1	1	0	0	1	1	2	2	2	2	2	1	1	1	1	1	1	1	#NULL!	4.53	134	3.49	54.1	4.7	1.43	4.08	2.66	5.27
782	63	2	1	1	0	1	0	0	1	1	2	1	1	1	2	1	2	1	1	1	1	1	1	3.78	117	5.16	59.3	0.9	4.01	2.56	0.77	4.63
783	52	2	1	1	0	1	0	0	1	1	2	2	2	2	1	1	1	1	1	1	1	1	2	4.37	121	4.09	54.3	0.7	2.5	4.9	2.25	4.54
784	72	2	1	1	0	1	0	0	2	1	2	1	1	1	2	1	1	1	1	1	1	1	#NULL!	4.67	140	6.32	52.9	1	1.79	4.65	2.7	5.64
785	73	1	1	1	0	1	0	0	2	1	2	1	1	2	2	1	2	1	1	1	1	1	1	5.6	166	6.21	60.8	0.5	4.6	4.5	2.05	5.64
786	56	1	1	1	0	1	0	0	1	1	2	1	1	1	2	1	1	1	1	1	1	1	#NULL!	4.56	146	7.51	41.9	3.8	1.77	4.29	2.33	4.96
787	70	1	1	1	0	1	0	0	2	1	2	1	1	1	2	2	1	1	2	1	1	1	2	3.84	125	4.87	64.3	0.5	0.75	4.54	2.49	5.95
788	47	1	1	1	0	1	0	0	1	1	2	1	1	2	1	1	1	1	1	1	1	1	1	4.76	140	6.3	44.7	0.5	1.64	5.39	4.07	4.8
789	56	1	1	2	1	1	0	0	1	1	2	2	1	1	1	1	1	1	1	1	1	1	1	4.59	145	3.95	44	0.5	0.67	3.76	1.98	4.08
790	54	1	0	0	0	0	0	0	1	1	3	2	1	2	1	1	1	1	1	1	1	1	1	4.67	150	7.05	52.6	0.5	1.61	8.2	6.09	5.64
791	45	1	1	2	1	1	0	0	1	1	2	1	2	2	1	1	1	1	1	1	1	1	2	4.18	144	8.66	57.3	0.6	2.12	5.34	4.23	4.78
792	56	1	0	0	0	0	0	0	1	1	2	1	2	2	1	1	1	1	1	1	1	1	1	4.83	148	10.3	60.3	0.5	1.48	4.85	3.81	4.06
793	45	1	0	0	0	0	0	0	1	1	2	1	1	1	1	1	1	1	1	1	1	1	#NULL!	4.91	154	5.22	46.7	0.5	0.66	5.09	2.6	4.78
794	49	1	1	2	1	1	0	0	1	1	3	2	1	2	2	1	1	1	1	1	1	1	1	5.06	151	5.48	49.7	0.5	3.13	4.45	2.32	5.17
795	63	2	1	1	0	1	0	0	2	1	2	1	2	2	1	1	1	1	1	1	1	1	#NULL!	4.64	117	6.94	73.2	0.5	0.94	3.55	1.75	5.92
796	43	1	1	1	1	0	0	0	1	1	3	2	1	2	1	1	1	1	1	1	2	2	1	5.19	159	7.51	48.4	0.9	1.2	5.45	3.62	4.75
797	58	1	1	1	0	1	0	0	1	1	2	1	2	1	1	1	1	1	1	1	2	2	2	4.94	162	8.74	87.1	4	0.79	4.85	3.42	5.24
798	59	1	0	0	0	0	0	0	1	1	3	2	1	2	1	1	1	1	1	1	1	1	#NULL!	4.19	140	5.25	50.3	0.5	1.35	4.24	2.85	5.64
799	39	1	1	1	0	1	0	0	1	1	2	2	1	1	1	1	1	1	1	1	1	1	1	5.2	185	7.04	61	0.5	1.35	5.58	3.81	5.5
800	43	1	1	1	0	1	0	0	1	1	2	2	1	2	1	1	1	1	1	1	1	1	2	5.19	164	5.24	61.4	0.5	3.59	5.68	3.6	5.8
801	46	1	1	1	0	1	0	0	1	1	2	2	2	2	2	1	1	1	1	1	1	1	1	4.76	160	5.57	63.9	1.2	1.99	5.35	4.24	5.33
802	52	1	1	2	1	1	0	0	1	1	3	2	1	2	1	1	1	1	1	1	1	1	1	4.94	163	5.77	54.6	0.9	2.53	4.9	3.47	5.03
803	46	1	0	0	0	0	0	0	1	1	2	1	2	2	1	1	1	1	1	1	1	1	2	5.32	172	7.98	42.6	0.5	2.34	5.24	3.15	6.94
804	50	1	1	1	0	1	0	0	1	1	2	1	1	2	1	1	1	1	1	1	1	1	1	4.91	157	4.88	63.1	0.5	0.68	5.01	3.31	4.84
805	57	2	1	1	0	1	0	0	1	1	3	2	1	2	1	1	1	1	1	1	1	1	1	4.74	135	5.01	74	0.5	0.59	5.43	3.21	5.38
806	52	2	1	1	0	1	0	0	1	1	2	1	2	1	2	1	1	1	1	1	1	1	1	5.64	152	10.87	48.7	2.6	2.11	4.86	2.92	4.75
807	62	2	1	2	1	1	0	0	1	1	2	2	1	2	1	1	1	1	1	1	1	1	1	4.47	138	6.62	42.4	0.5	1.05	5.51	2.9	4.17
808	80	1	1	3	1	1	1	0	2	1	3	1	2	2	1	1	1	1	1	1	2	2	1	4.33	136	5.46	72.3	0.5	0.9	4.59	2.71	5.83
809	45	2	1	2	1	1	0	0	1	1	2	2	1	2	1	1	1	1	1	1	1	1	2	3.63	73	4.17	63.7	0.4	0.57	4.15	2.37	5.26
810	64	2	0	0	0	0	0	0	1	1	2	1	1	1	1	1	1	1	1	1	1	1	1	4.43	138	6.13	68.9	2.8	1	4.74	3.14	5.86
811	51	1	1	1	0	1	0	0	1	2	2	2	1	1	2	1	2	1	2	1	2	2	1	4.59	142	10.1	61.9	1.9	2.67	3.36	1.86	6.95
812	53	1	1	1	0	1	0	0	1	1	2	1	1	1	1	1	1	1	2	1	2	2	1	4.8	148	5.89	51.3	1.8	2.78	5.76	3.75	5.38
813	50	2	1	1	0	1	0	0	1	1	2	1	1	1	1	1	1	1	1	1	1	1	#NULL!	3.73	117	5.32	57.1	0.5	0.79	3.4	1.99	4.8
814	63	1	1	1	0	1	0	0	2	1	2	1	1	1	2	2	1	1	1	1	1	1	1	3.71	125	5.09	62	18	2.63	4.72	3.07	#NULL!
815	50	1	1	1	0	1	0	0	1	1	3	2	1	1	1	1	1	1	1	1	2	2	1	4.87	160	5.38	51.8	0.5	1.7	6.06	4.58	4.88
816	53	2	1	2	1	1	0	0	1	1	2	1	1	1	2	1	1	1	1	1	1	1	1	4.2	130	6.04	53.5	0.5	1.11	3.74	1.81	4.48
817	66	1	1	2	1	1	0	0	1	1	3	2	1	2	1	1	1	1	1	1	1	1	1	5.39	127	4.11	46.7	7.6	1.31	4.28	2.83	4.75
818	45	1	1	1	0	1	0	0	2	1	2	1	2	2	1	1	2	1	1	1	1	1	#NULL!	4.16	140	5.64	42.8	2.3	8.73	5.4	1.53	4.77
819	52	1	0	0	0	0	0	0	1	1	2	1	1	1	1	1	1	1	1	1	1	1	1	4.04	133	4.85	50.2	0.5	1.69	4.26	2.65	4.42
820	40	2	0	0	0	0	0	0	1	1	2	1	1	1	1	1	1	1	1	1	1	1	1	4.62	136	4.62	48.2	2.9	0.82	4.39	3.11	4.69
821	53	2	1	2	1	1	0	0	1	1	2	1	1	2	1	1	1	1	1	1	1	1	1	4.7	140	7.39	52.9	3	1.69	4.91	3.23	4.32
822	40	1	1	1	0	1	0	0	1	1	2	1	1	1	1	1	1	1	1	1	1	1	1	4.79	149	3.62	60.7	0.5	0.9	4.77	2.66	4.83
823	44	2	0	0	0	0	0	0	1	1	2	1	1	1	1	1	1	1	1	1	1	1	1	4.24	131	5.77	60.5	0.6	0.93	4.08	2.34	3.99
824	56	2	1	1	0	1	0	0	1	1	3	2	1	1	1	1	1	1	1	1	1	1	1	3.75	116	5.03	51.7	0.5	0.9	3.89	2.24	4.49
825	58	2	1	1	0	1	0	0	1	1	2	1	1	1	2	1	1	2	1	1	1	1	1	4.68	139	4.34	59.3	0.5	2.27	4.87	2.44	3.4
826	62	1	1	1	0	1	0	0	1	1	2	1	1	1	2	1	1	1	1	1	2	2	1	4.17	139	6.39	53	1.47	2.45	4.19	2.33	4.5
827	51	2	0	0	0	0	0	0	1	1	2	1	1	1	1	1	1	1	1	1	1	1	1	4.15	121	4.69	66.4	0.5	1.42	2.73	1.6	4.12
828	62	2	1	2	1	1	0	0	1	1	2	2	1	2	1	1	1	1	1	1	1	1	1	3.44	111	4.53	51.7	4.7	2.77	3.78	1.01	4.39
829	62	2	1	1	0	1	0	0	1	1	2	1	1	1	1	1	1	1	1	1	1	1	1	3.9	126	3.76	48.4	0.5	1.01	3.05	1.38	6.03
830	47	1	1	1	0	1	0	0	1	1	2	1	1	1	1	1	2	1	1	1	1	1	1	4.85	148	7.67	57.8	1.2	3.22	4.33	2.15	4.95
831	61	2	1	2	1	1	0	0	1	1	3	2	1	1	1	1	1	1	1	1	1	1	1	4.08	127	3.8	44.2	0.5	0.97	6.14	3.6	4.35
832	55	1	1	4	1	1	1	1	2	1	2	1	2	2	2	2	1	1	2	1	1	1	2	2.89	88	8.56	73.5	1.6	0.86	2.65	1.75	5.22
833	59	2	1	1	0	1	0	0	1	1	3	2	1	2	2	1	1	1	1	1	1	1	1	4.47	134	5.46	56.4	0.5	2.31	6.85	4.22	5.1
834	50	2	0	0	0	0	0	0	1	1	2	1	1	1	1	1	1	1	1	1	1	1	1	4.04	121	3.77	57.9	0.5	0.42	4.45	1.53	5.14
835	65	1	1	2	1	1	0	0	1	1	2	2	1	1	2	1	1	1	1	1	1	2	#NULL!	4.43	146	5.83	65.3	0.5	1.46	3.66	2.3	4.7
836	41	1	0	0	0	0	0	0	1	1	2	1	1	1	1	1	1	1	1	1	1	1	1	5.1	160	5.08	64.9	0.5	1.72	4.6	2.57	5.12
837	45	2	1	2	0	1	1	0	1	1	2	1	1	2	2	1	1	1	1	1	1	1	#NULL!	4.58	141	4.55	49.9	2	1.49	4.86	3.14	5.06
838	39	1	0	0	0	0	0	0	1	1	2	1	1	1	1	1	1	1	1	1	2	1	1	5.21	164	6.28	62.2	0.94	2.32	5.46	4.08	4.74
839	54	1	1	1	0	1	0	0	1	1	2	1	1	1	2	1	1	1	1	1	2	2	1	4.36	143	5.68	66.8	1.2	1.74	5.19	3.18	5.18
840	68	2	1	1	0	1	0	0	1	1	2	2	1	1	2	1	1	1	1	1	1	1	2	4.43	135	6.55	63.2	0.8	1.44	4.06	2.23	4.49
841	54	1	1	1	0	1	0	0	1	1	2	2	2	2	1	1	1	1	1	1	2	1	1	4.33	136	4.76	60.3	0.5	0.91	4.33	2.63	5.15
842	55	2	0	0	0	0	0	0	1	1	2	2	1	1	1	1	1	1	1	1	1	1	1	4.04	123	4.37	43.7	0.5	1.01	6.36	4.39	4.29
843	55	2	1	1	0	1	0	0	1	1	2	1	1	2	2	1	1	1	1	1	1	1	1	4.46	133	7.18	56.7	2.6	2.73	4.52	2.76	4.2
844	41	1	0	0	0	0	0	0	1	1	2	1	1	1	1	1	1	1	1	1	1	1	1	4.33	139	5.03	63.2	0.6	1.06	3.26	2.08	4.63
845	42	1	0	0	0	0	0	0	1	1	2	1	1	1	1	1	1	1	1	1	1	1	#NULL!	5.12	158	6.98	61.9	0.5	1.76	5.76	4.39	3.37
846	50	2	0	0	0	0	0	0	1	1	2	1	1	1	1	1	1	1	1	1	1	1	1	3.99	124	4.36	58.9	0.5	1.07	4.66	2.32	4.15
847	58	1	1	1	0	1	0	0	1	1	2	1	1	1	1	1	1	1	1	1	1	1	1	5.02	149	7.76	59.2	3.6	2.33	4.04	2.56	4.09
848	67	1	1	2	1	1	0	0	1	1	2	1	2	2	2	2	1	1	1	1	1	1	1	5.07	158	5.22	64.2	0.7	1.07	3.59	2.11	6.14
849	62	2	0	0	0	0	0	0	1	1	2	2	1	1	1	1	1	1	1	1	1	1	2	3.69	107	5.47	56.1	69.6	1.13	3.96	2.37	5.1
850	52	1	1	1	0	1	0	0	1	1	2	1	1	1	1	1	1	1	1	1	1	1	1	4.83	155	5.99	63.3	1.06	1.44	3.81	2.22	6.6
851	57	2	1	2	1	1	0	0	1	1	2	1	1	1	1	1	1	1	1	1	1	1	1	4.99	155	6.15	68.7	0.5	0.99	4.91	2.93	4.28
852	55	1	1	2	1	1	0	0	1	1	2	2	2	1	2	1	1	1	1	1	1	1	1	4.35	140	6.07	59.6	0.5	1.5	5.67	2.47	5.23
853	53	1	1	1	0	1	0	0	1	1	2	1	1	2	1	1	1	1	1	1	1	1	1	4.86	147	6.2	66.1	0.5	1.25	6.02	3.16	5.12
854	66	2	1	2	1	1	0	0	1	1	2	1	1	2	2	1	1	1	1	1	1	1	1	4.21	130	6.87	64.5	0.9	1.62	5.16	2.85	4.53
855	58	2	1	1	0	1	0	0	1	1	2	1	1	2	1	1	1	1	1	1	1	1	1	4.79	140	6.51	52	0.5	1.89	6.43	4.55	5.71
856	64	1	1	1	0	1	0	0	1	1	3	2	1	1	2	1	1	1	1	1	2	1	1	4.32	141	6.09	54.5	0.5	1.44	4.15	3.08	4.8
857	72	2	1	2	1	1	0	0	2	1	2	1	1	2	1	1	1	2	1	1	1	1	#NULL!	4.11	110	9.31	75	1.2	0.84	4.5	2.71	4.84
858	68	1	1	4	1	1	1	1	2	1	2	1	1	1	2	2	1	1	1	1	1	1	1	5.01	172	6.39	67.7	0.5	1.22	2.95	1.14	11.84
859	57	2	1	1	0	1	0	0	1	1	2	1	1	2	1	1	1	1	1	1	1	1	1	4.61	141	8.44	64.9	4.2	1.4	5.53	3.36	5.21
860	56	2	0	0	0	0	0	0	1	1	2	1	1	1	1	1	2	1	1	1	1	1	#NULL!	4.97	140	6.85	54.9	5.6	1.27	8.5	6.61	5.21
861	40	1	0	0	0	0	0	0	1	1	2	1	1	2	1	1	1	1	1	1	2	2	1	5.18	156	5.59	53.9	0.8	2.02	4.18	2.63	5.42
862	49	2	1	1	0	1	0	0	1	1	2	1	1	1	1	1	1	1	1	1	1	1	1	4.18	131	6.81	72.1	0.5	0.82	3.71	2.26	4.25
863	49	1	0	0	0	0	0	0	1	1	2	1	1	1	1	1	1	1	1	1	2	2	1	4.52	143	5.95	72.1	1.1	1.28	4.31	2.79	5.44
864	51	2	1	1	0	1	0	0	1	1	2	2	1	2	1	1	1	1	1	1	1	1	1	3.42	101	2.57	55.2	0.63	0.85	3.48	1.64	4.75
865	41	1	0	0	0	0	0	0	1	1	2	2	1	1	2	1	1	1	1	1	1	1	#NULL!	4.93	157	4.59	2.89	0.5	1.36	3.82	2.8	4.03
866	58	2	1	1	0	1	0	0	1	1	2	1	1	1	2	1	1	1	1	1	1	1	1	4.21	126	3.02	47.3	0.5	1.23	6.22	3.66	5.29
867	50	2	1	1	1	0	0	0	1	1	2	1	1	2	1	1	1	1	1	1	1	1	1	4.37	132	5.06	43.7	0.5	1.59	5.1	3.6	3.97
868	52	2	1	1	0	1	0	0	1	1	2	2	1	1	1	1	1	1	1	1	1	1	#NULL!	4.57	133	5.9	49.7	0.5	0.97	4.42	2.82	4.43
869	70	2	1	1	0	1	0	0	1	1	3	2	1	1	1	1	1	1	1	1	1	1	#NULL!	4.47	132	5.11	2.96	0.5	1.85	5.41	3.53	4.68
870	67	2	1	1	0	1	0	0	1	2	2	1	1	1	2	1	1	1	1	1	1	1	1	3.87	112	3.59	57.4	1	1.01	4.6	3.17	4.63
871	68	1	1	3	1	1	1	0	2	2	3	2	1	1	2	1	1	2	1	1	1	1	1	4.98	166	4.72	60.6	0.5	1.09	4.42	2.79	4.69
872	53	2	1	1	0	1	0	0	1	1	2	2	1	1	2	1	1	1	1	1	1	1	1	4.64	138	7.48	51.5	0.5	1.38	5.72	3.45	5.67
873	61	2	1	1	0	1	0	0	1	1	2	1	1	1	1	2	1	1	1	1	1	1	1	4.94	144	3.28	40	0.5	1.82	7.05	5.15	8.77
874	53	2	1	1	0	1	0	0	1	1	3	2	1	2	1	1	1	1	1	1	1	1	1	3.54	111	5.4	49.8	0.8	0.75	5.2	2.94	4.76
875	44	1	1	1	0	1	0	0	1	1	2	1	1	2	1	1	1	1	1	1	1	1	1	4.66	140	4.96	44.8	0.5	0.98	4.65	2.75	4.32
876	51	1	1	1	0	1	0	0	1	1	2	1	1	2	2	1	2	1	1	1	1	2	1	5.42	168	5.65	54.3	0.5	2.38	4.34	3	5.04
877	51	2	0	0	0	0	0	0	1	1	2	1	1	1	2	1	1	1	1	1	1	1	2	4.39	136	7.31	79.6	10.1	1.15	3.73	2.35	5.37
878	52	1	1	2	1	1	0	0	1	2	3	2	1	2	2	1	1	2	1	1	2	2	1	4.93	153	7.86	68.7	0.5	2.45	4.44	2.47	6.36
879	64	1	1	1	0	1	0	0	1	1	2	1	1	1	1	1	1	1	1	1	2	1	1	4.69	150	14.89	46.9	2	1.92	3.67	2.3	4.35
880	50	2	1	1	0	1	0	0	1	2	2	1	2	1	2	2	1	1	2	1	1	1	1	3.74	118	4.57	#NULL!	1	1.77	3.28	1.76	7.13
881	53	2	1	2	1	1	0	0	1	1	3	2	1	2	2	1	1	1	1	1	1	1	1	5.12	110	5.85	40.5	0.5	1.02	4.53	2.74	4.55
882	48	2	0	0	0	0	0	0	1	1	2	1	1	1	1	1	1	1	1	1	1	1	#NULL!	5.2	147	5.17	51.2	4.2	1.83	7.18	4.67	4.65
883	76	2	1	2	1	1	0	0	2	2	2	1	1	2	2	1	1	1	2	1	1	1	1	4.98	155	6.19	71.7	0.5	2.03	4.72	2.62	3.86
884	63	2	1	2	1	1	0	0	1	1	2	1	1	1	1	1	1	1	1	1	1	1	1	4.39	131	5.59	54.4	0.5	1.79	4.86	2.98	5.42
885	81	2	1	3	1	1	1	0	2	1	3	2	1	1	2	1	1	1	1	1	1	1	1	3.79	118	9.37	75.4	9.4	1.43	5.42	3.21	5.89
886	71	2	1	1	0	1	0	0	2	2	3	2	1	1	2	1	1	2	1	1	1	1	1	3.54	120	6.98	62.8	0.5	1.03	3.22	1.6	7.46
887	56	2	0	0	0	0	0	0	1	2	2	1	1	1	2	2	1	1	1	1	1	1	1	4.38	132	8.47	56.1	1.2	2.2	5.2	3.17	7.16
888	30	1	0	0	0	0	0	0	1	1	2	1	2	2	1	1	1	1	1	1	2	2	#NULL!	5.74	166	8.32	55.3	0.5	2.71	5.43	3.75	4.95
889	53	1	1	1	0	1	0	0	1	1	2	2	1	1	2	1	1	1	1	1	2	2	1	4.77	150	9.59	69.7	89.3	1	4.11	2.17	4.85
890	70	1	1	2	1	1	0	0	2	1	3	2	1	1	1	1	1	1	1	1	1	1	1	3.85	126	6.54	57	32.7	#NULL!	#NULL!	#NULL!	4.75
891	75	2	1	4	1	1	1	1	2	1	3	2	1	1	1	1	1	1	1	1	1	1	1	3.73	115	6.49	61.2	0.5	1.8	4.66	2.9	4.63
892	47	1	0	0	0	0	0	0	1	1	2	1	2	1	1	1	1	1	1	1	2	2	#NULL!	4.9	160	7.2	78.3	0.6	2.74	6.08	4.03	5.33
893	46	1	0	0	0	0	0	0	1	1	2	2	1	1	1	1	1	1	1	1	1	1	#NULL!	5.18	157	4.49	53.4	0.5	1.26	4.8	2.88	5.04
894	47	2	1	1	0	1	0	0	1	1	3	2	1	1	1	1	1	1	1	1	1	1	1	4.03	126	4.24	87.1	28.6	1.17	4.53	2.6	6.96
895	54	2	0	0	0	0	0	0	1	1	2	1	1	1	2	1	1	1	1	1	1	1	1	3.82	110	4.79	55.1	0.7	2.59	3.46	1.67	5.05
896	54	2	0	0	0	0	0	0	1	1	2	1	1	1	1	1	1	1	1	1	1	1	1	4.36	126	7.97	56.1	2.3	1.26	4	2.65	5.68
897	85	1	1	4	1	1	1	1	2	1	2	1	2	2	2	1	1	1	1	1	1	1	2	3.74	114	6.97	70.1	1	2.75	3.85	1.65	5.07
898	40	1	1	1	0	1	0	0	1	1	2	1	1	2	1	1	1	1	1	1	1	1	1	5	148	6.91	56.4	0.5	3.85	4.25	2.44	4.85
899	65	2	1	1	0	1	0	0	1	2	2	1	1	1	2	1	1	1	2	1	1	1	1	4.44	136	4.85	66.9	0.5	2	5.64	4.02	4.67
900	54	2	1	1	0	1	0	0	1	1	2	1	1	1	1	1	1	1	1	1	1	1	#NULL!	4.6	128	14.15	82.7	0.5	2.23	4.85	2.79	5.52
901	61	2	1	2	1	1	0	0	1	1	3	2	1	2	2	1	1	1	2	1	1	1	#NULL!	3.85	127	4.95	60	0.5	2.26	5.99	4	5.29
902	68	1	1	1	0	1	0	0	2	1	2	1	1	2	2	1	1	1	1	1	1	1	1	4.63	141	4.42	55	0.5	2.24	4.01	2.88	7.54
903	62	2	1	1	0	1	0	0	1	2	2	1	1	1	2	2	1	1	2	1	1	1	1	4.36	130	5.99	69	3.6	0.84	3.52	1.85	6.12
904	65	2	1	2	1	1	0	0	2	1	3	2	1	1	1	1	1	1	2	1	1	1	1	3.78	116	3.91	56	0.5	1.35	4.53	2.19	3.91
905	64	2	1	2	1	1	0	0	2	1	3	2	1	2	1	1	1	1	1	1	1	1	1	4.27	128	3.94	57.6	1.4	1.17	4.09	2.24	4.89
906	70	1	1	1	0	1	0	0	2	2	2	2	1	1	2	1	1	1	2	1	1	1	1	4.97	146	7.44	75.9	0.5	4.64	4.3	1.87	5.46
907	55	1	1	2	1	1	0	0	1	2	3	1	1	2	1	1	1	1	1	1	2	2	1	4.61	141	8.47	58.5	0.5	1.21	4.92	3.9	4.72
908	42	1	1	1	0	1	0	0	1	1	2	1	2	2	1	1	1	1	1	1	2	1	#NULL!	5.29	159	6.4	61.9	0.5	#NULL!	#NULL!	#NULL!	5.04
909	67	2	1	2	1	1	0	0	1	2	2	1	1	1	2	1	1	1	1	1	1	1	1	3.85	127.4	5.54	50.9	0.6	1.04	3.54	2.64	4.88
910	50	1	1	2	1	1	0	0	1	1	2	1	1	1	2	1	1	1	1	1	1	1	1	4.93	153	4.47	49.9	0.5	0.76	4.22	2.7	5.05
911	75	1	1	3	1	1	1	0	2	2	2	1	1	2	1	1	1	2	2	1	2	1	2	3.9	124	6.54	65.4	0.6	2.7	4.25	2.6	5.04
912	51	1	0	0	0	0	0	0	1	1	2	1	1	1	1	2	2	1	1	1	2	2	1	4.34	156	5.82	58.5	3.43	12.43	12.25	1.41	12.51
913	58	1	1	1	0	1	0	0	1	1	2	1	1	1	2	1	1	1	1	1	2	1	1	5.05	160	6.28	66.2	0.5	1.4	3.72	2.48	5.08
914	56	2	1	1	0	1	0	0	1	1	2	1	1	1	2	1	1	1	1	1	1	1	1	4.56	130	5.96	46.1	#NULL!	1.76	3.76	1.88	5.04
915	66	2	1	1	0	1	0	0	2	1	2	1	1	1	2	1	1	1	1	1	1	1	1	4.35	132	6.62	59.7	4.8	1.34	4.02	2.88	6.13
916	22	2	0	0	0	0	0	0	1	1	2	1	1	1	1	1	1	1	1	1	1	1	1	4.52	137	3.77	57.8	0.5	1.38	5.47	3.52	4.33
917	71	1	1	1	0	1	0	0	2	2	2	1	1	1	2	1	1	1	1	1	2	1	1	4.72	142	6.21	61.3	0.5	1.41	5.17	3.74	4.45
918	41	1	0	0	0	0	0	0	1	1	2	1	2	1	1	1	1	1	1	1	1	1	#NULL!	5.6	165	8.19	60.6	1.3	1.79	5.33	3.57	5.04
919	41	1	1	1	0	1	0	0	1	1	3	2	1	2	2	1	1	1	1	1	2	1	1	5	153	6.01	55.1	0.9	1.01	6.2	4.97	4.87
920	47	2	0	0	0	0	0	0	1	1	2	1	1	1	2	1	1	1	1	1	1	1	2	4.44	124	8.88	64.1	0.5	2.47	5.47	3.87	4.91
921	68	1	1	1	0	1	0	0	1	2	2	1	1	1	1	1	1	2	1	1	1	1	1	6.45	190	6.69	74.5	0.5	1.06	3.5	2.04	5.06
922	73	2	1	2	1	1	0	0	2	2	2	1	1	1	2	1	1	1	1	1	1	1	1	4.23	137	4.91	70.3	0.5	1.42	4.1	1.99	4.88
923	57	2	1	3	1	1	1	0	1	1	2	1	1	2	2	1	1	1	2	1	1	1	1	4.57	140	5.18	43.8	0.5	1.19	3.77	2.22	4.91
924	61	1	1	3	1	1	1	0	1	1	2	2	2	1	2	1	1	1	1	1	1	1	#NULL!	5.06	151	5.08	64.5	0.5	2.37	4.62	2.58	5.03
925	65	1	1	2	1	1	0	0	1	1	2	1	2	2	2	1	1	1	1	1	1	1	1	4.28	138	7.93	60.8	5	1.1	4.56	2.89	4.82
926	67	1	1	3	1	1	1	0	1	2	2	1	2	1	2	1	1	1	2	1	1	1	2	4.32	134	5.04	82.1	0.5	0.77	3.34	1.57	5.43
927	64	2	1	2	0	1	1	0	1	2	2	1	1	1	2	1	1	2	1	1	1	1	1	3.66	114	4.91	57.5	0.5	0.82	4.59	2.93	5.11
928	72	2	1	2	1	1	0	0	1	1	2	1	1	1	2	1	1	1	1	1	1	1	2	3.97	117	6.49	51	2	1.78	4.3	2.27	7.98
929	62	2	1	1	0	1	0	0	1	1	2	1	1	1	2	1	1	1	1	1	1	1	1	4.16	125	5.92	57.1	0.5	1.87	3.94	1.86	4.36
930	61	1	1	2	1	1	0	0	2	1	2	1	2	2	1	1	1	1	1	1	2	1	2	3.82	131	6.96	73.2	0.8	0.66	3.23	1.54	5.53
931	68	1	1	2	1	1	0	0	1	1	2	2	2	1	2	1	1	2	1	1	1	1	1	4.81	146	7	58.6	0.7	2.05	3.02	1.54	5.31
932	73	2	1	4	1	1	1	1	2	2	3	2	1	1	2	2	1	1	2	1	1	1	1	4.23	138	3.61	52.4	0.5	3.06	3.47	1.66	13.7
933	51	1	1	4	1	1	1	1	1	2	2	2	1	1	2	1	1	2	1	1	2	1	1	4.79	142	5.43	56.7	6.7	2.14	3.12	2.11	5.71
934	63	2	1	1	0	1	0	0	1	1	2	1	1	1	2	1	1	1	1	1	1	1	1	4.1	130	4.91	2.31	6.3	0.55	3.94	2.49	6.07
935	37	1	0	0	0	0	0	0	1	1	2	1	1	2	1	1	1	1	1	1	1	1	1	4.52	155	7.43	58.4	0.58	1.61	5.36	3.78	4.65
936	38	1	1	1	1	0	0	0	1	1	2	1	2	2	1	1	1	1	1	1	1	1	1	5.29	161	7.46	58.2	1.31	3.5	4.13	1.9	5.08
937	43	1	0	0	0	0	0	0	1	1	2	1	1	1	1	1	1	1	1	1	1	1	1	4.78	152	5.5	54.6	0.5	1.3	4.43	2.78	5.28
938	37	1	1	1	0	1	0	0	1	1	2	1	1	1	1	1	1	1	1	1	1	1	2	4.98	450	5.37	60.3	0.53	1.78	5.26	3.63	5.27
939	58	2	0	0	0	0	0	0	1	1	2	1	1	1	2	1	1	1	1	1	1	1	1	3.82	115	4.1	64.5	0.5	0.72	4.4	2.26	4.7
940	62	2	1	1	0	1	0	0	1	1	2	1	1	1	1	1	1	1	1	1	1	1	#NULL!	3.73	112	5.51	54	0.5	1.42	4.45	2.85	4.41
941	57	2	1	2	1	1	0	0	1	1	2	1	1	1	1	1	1	1	1	1	1	1	1	4.45	135	5.02	68.7	0.5	1.67	5.97	4.1	4.56
942	44	1	0	0	0	0	0	0	1	1	2	1	1	1	2	1	1	1	1	1	2	2	1	5.48	173	8.28	63	1.05	2.28	5.18	3.58	5.7
943	49	1	1	1	0	1	0	0	1	1	2	1	1	1	1	1	1	1	1	1	1	1	1	5.21	165	5.29	58.4	0.5	3.29	5.79	4.21	4.84
944	69	2	1	3	1	1	1	0	1	1	2	1	1	2	2	1	1	1	1	1	1	1	1	4.32	135	6.33	60.7	0.5	1.71	5.94	3.51	5.08
945	42	2	1	2	1	1	0	0	1	1	3	2	1	2	2	1	1	1	1	1	1	1	2	4.01	116	6.14	63.9	0.5	0.87	3.12	1.36	4.28
946	62	1	1	1	0	1	0	0	1	1	3	2	1	2	2	1	1	1	1	1	1	1	#NULL!	5.49	161	7.25	52.8	1.98	1.5	3.95	2.34	5.59
947	53	2	1	1	0	1	0	0	1	1	3	2	1	1	1	1	1	1	1	1	1	1	1	4.25	130	3.68	66.4	0.5	1.37	5.07	3.2	5.13
948	55	1	0	0	0	0	0	0	1	1	2	1	1	1	1	1	1	1	1	1	1	1	1	5.03	149	5.16	59.7	0.6	1.12	6.52	3.73	5.5
949	48	2	1	2	0	1	1	0	1	1	2	1	1	2	1	1	1	1	1	1	1	1	2	4.15	140	6.55	53.6	0.5	2.51	6.25	4.68	6.02
950	32	1	0	0	0	0	0	0	1	1	2	1	1	1	1	1	1	1	1	1	2	2	2	5.03	151	5.06	2.61	27.06	#NULL!	#NULL!	#NULL!	5.05
951	38	2	0	0	0	0	0	0	1	1	3	2	1	1	1	1	1	1	1	1	1	1	1	4.07	120	5.63	53.2	0.76	0.58	4.05	2.27	5.03
952	53	1	1	2	1	1	0	0	1	2	2	1	1	1	1	1	1	2	1	1	1	1	1	4.88	148	6.71	58.3	0.5	1.82	6.27	4.95	5.32
953	43	2	1	1	0	1	0	0	1	1	2	1	1	1	1	1	1	1	1	1	1	1	1	4.2	128	7.05	58.2	0.5	2.27	4.93	2.5	4.52
954	54	2	1	1	0	1	0	0	1	1	3	2	1	1	2	1	1	1	1	1	1	1	1	6.61	100	4.09	62.2	1.81	1.78	4.13	2.59	5.5
955	40	1	1	1	0	1	0	0	1	1	2	2	1	2	2	2	1	1	1	1	2	2	1	5.15	163	5.5	45.6	0.57	2.67	5.85	3.76	5.52
956	56	2	0	0	0	0	0	0	1	1	2	2	#NULL!	1	1	1	1	1	1	1	1	1	1	4.51	164	6.23	3.37	1	1.56	5.92	3.53	4.59
957	60	1	1	2	1	1	0	0	2	2	3	2	1	2	2	2	2	2	1	1	1	1	1	3.92	123	4.82	54.5	1.72	0.78	3.31	2.13	5.47
958	65	1	0	0	0	0	0	0	2	2	2	1	1	2	1	2	1	1	1	1	2	1	1	4.26	129	4.94	50.5	0.5	1.55	4.05	2.65	5.29
959	57	1	1	2	0	1	0	1	2	1	2	1	2	2	1	1	1	1	1	1	1	1	1	4.76	145	5.94	53.5	0.92	1.52	4.75	3.33	5.18
960	68	1	1	2	0	1	0	1	1	2	2	1	2	1	2	2	1	2	1	1	2	2	1	4.81	144	8.2	54.7	1.39	0.74	4	2.1	5.17
961	61	2	1	1	0	1	0	0	0	1	2	1	1	2	1	2	1	1	1	1	1	1	1	4.93	142	5.23	48.4	1.89	1.35	4.64	3.32	5.13
962	54	1	0	0	0	0	0	0	0	1	2	1	1	1	1	2	1	1	1	1	1	2	2	4.95	143	5.81	41.5	0.5	0.98	5.45	3.48	4.61
963	41	2	0	0	0	0	0	0	1	1	2	1	1	1	2	1	1	1	1	1	1	1	1	4.11	119	6.54	63.9	1.55	1.49	5.06	2.63	5.45
964	66	2	1	2	1	1	0	0	1	1	2	1	1	1	2	1	1	1	1	1	1	1	1	3.68	115	6.17	90.2	0.5	0.75	4.84	2.7	6.17
965	47	1	1	1	0	1	0	0	1	1	2	1	2	2	1	1	1	1	1	1	1	1	2	4.91	157	7.6	59.8	0.93	1.38	6.42	5.2	5.2
966	51	2	1	1	0	1	0	0	1	1	3	2	2	1	1	1	1	1	1	1	1	1	1	3.72	86	6.23	64.5	0.51	1.09	3.45	2.37	5.03
967	42	2	1	1	0	1	0	0	1	1	2	2	1	1	1	1	1	1	1	1	1	1	#NULL!	5.1	157	9.04	63.2	0.83	1.06	4.04	2.1	4.66
968	54	1	0	0	0	0	0	0	1	1	2	1	1	1	1	1	1	1	1	1	1	1	1	4.74	161	6.95	58.1	#NULL!	4.3	5.38	3.21	6.41
969	39	2	1	1	1	0	0	0	1	1	2	2	1	2	1	1	1	1	1	1	1	1	#NULL!	4.09	125	6.04	55.8	1.2	1.87	6.52	4.4	5.92
970	45	2	1	1	0	1	0	0	1	1	2	1	1	1	1	1	1	1	1	1	1	1	#NULL!	4.53	140	4.36	59.9	0.61	1.16	4.55	2.72	5.19
971	52	2	0	0	0	0	0	0	1	1	2	2	1	1	1	1	1	1	1	1	1	1	1	4.38	130	7.09	58.1	0.5	1.53	4.96	3	4.9
972	51	1	1	1	1	0	0	0	1	1	2	1	1	1	1	1	1	1	1	1	2	2	1	5.33	163	4.41	56	0.5	1.04	4.28	1.85	5.11
973	65	2	1	2	1	1	0	0	1	1	2	1	1	1	1	1	1	1	1	1	1	1	1	4.4	134	5.68	47.9	0.61	1.94	5.41	4.37	11.48
974	55	1	1	2	1	1	0	0	1	1	3	2	1	2	1	1	1	1	1	1	1	1	#NULL!	5.44	151	6.05	52.6	0.5	2.24	6.7	4.8	5.27
975	52	2	1	1	0	1	0	0	1	1	2	2	1	2	2	2	1	1	1	1	1	1	1	4.12	122	5.72	52.8	0.5	1.58	4.35	2.59	6.52
976	55	1	0	0	0	0	0	0	1	1	2	1	1	1	1	1	1	1	1	1	1	1	#NULL!	5.09	156	8.35	65.7	#NULL!	1.31	3.36	2.05	5.08
977	52	2	1	1	0	1	0	0	1	1	2	1	1	1	1	1	1	1	1	1	1	1	1	4.13	131	5.22	65.4	0.5	0.85	3.62	1.96	4.97
978	62	2	1	1	0	1	0	0	1	1	2	1	1	2	1	1	1	1	1	1	1	1	#NULL!	4.5	128	4.6	46.7	#NULL!	1.09	3.76	1.69	5.1
979	37	2	0	0	0	0	0	0	1	1	2	1	1	1	1	1	1	1	1	1	1	1	#NULL!	#NULL!	#NULL!	#NULL!	#NULL!	#NULL!	0.5	4.07	2.55	6.42
980	45	1	1	1	1	0	0	0	1	1	2	1	1	2	1	1	1	1	1	1	1	1	1	4.71	152	6.14	59	#NULL!	1.92	3.79	2.13	6.15
981	46	1	1	1	0	1	0	0	1	1	2	1	1	2	2	1	1	2	1	1	1	1	#NULL!	4.79	150	11.72	49.5	#NULL!	2.89	5.34	3.02	5.12
982	46	1	0	0	0	0	0	0	1	1	2	2	1	1	2	1	1	1	1	1	1	1	#NULL!	4.98	145	6.62	52	#NULL!	3.1	6.48	4.06	7.15
983	67	1	1	2	1	1	0	0	1	1	2	2	1	1	1	1	1	1	2	1	1	1	#NULL!	4.2	132	5.13	75.4	0.5	0.88	4.34	2.34	4.95
984	70	2	1	1	0	1	0	0	1	2	2	1	2	1	2	1	1	1	1	1	1	1	2	4.19	127	5.63	60	1.87	1.08	4.31	2.17	5.06
985	70	1	1	2	1	1	0	0	2	1	2	1	1	1	2	1	1	1	2	1	1	1	2	3.71	121	4.7	65.3	1.04	0.89	2.91	1.23	4.24
986	47	2	0	0	0	0	0	0	1	1	2	1	1	2	1	1	1	1	1	1	1	1	2	4.66	141	7.45	59.5	0.5	0.88	5.95	3.26	5.42
987	69	2	1	2	0	1	1	0	2	2	2	1	1	1	2	1	1	1	2	1	1	1	1	4.36	135	6.58	80.5	1.48	2.09	5.04	3.31	6.13
988	63	2	1	1	0	1	0	0	1	1	2	1	1	1	2	1	1	1	1	1	1	1	1	3.88	122	5.23	68.3	1.11	2.57	3.25	1.52	6
989	64	2	1	1	0	1	0	0	2	1	2	1	1	1	2	1	1	1	1	1	1	1	1	4.06	127	4.94	49.3	5.8	1.02	4.04	2.34	4.88
990	56	2	1	3	1	1	1	0	1	1	2	1	2	1	2	1	1	1	2	1	1	1	1	4.04	113	5.63	40.9	0.54	1.11	4.97	3.64	5.73
991	32	1	0	0	0	0	0	0	1	1	2	1	1	1	2	1	1	1	1	1	1	1	2	4.88	144	8.31	51.6	0.5	6.89	3.97	2.03	4.7
992	70	2	1	1	0	1	0	0	2	2	2	1	2	2	2	2	1	1	2	1	1	1	#NULL!	4.15	109	5.55	55	0.59	0.97	4.31	3.27	12.57
993	77	1	1	1	0	1	0	0	2	1	2	1	2	2	1	1	1	1	1	1	1	1	1	4.66	140	4.56	64	0.91	1.95	4.96	3.6	5.2
994	71	1	1	2	1	1	0	0	2	1	2	1	2	2	1	1	1	2	1	1	1	1	1	3.92	118	5.32	64.2	0.5	0.99	3.42	1.59	5.3
995	57	1	1	1	0	1	0	0	1	1	2	1	2	1	2	1	1	1	1	1	2	1	1	3.89	115	5.37	51.2	0.58	4.56	3.56	2.86	5.9
996	47	1	0	0	0	0	0	0	1	1	2	1	1	1	1	1	1	1	1	1	1	1	1	5.57	173	5.74	58.8	0.5	1.05	4.15	2.58	5.54
997	68	2	1	2	1	1	0	0	1	1	2	1	1	2	1	1	1	1	1	1	1	1	1	4.2	130	8.37	5.12	0.5	0.6	2.91	1.37	4.79
998	53	1	1	2	1	1	0	0	1	2	3	2	1	2	2	1	1	1	2	1	1	1	1	4.84	149	8.26	63.8	0.5	1.68	5.33	3.99	5.66
999	72	2	1	1	0	1	0	0	2	2	3	2	1	2	1	1	1	2	1	1	1	1	1	4.55	134	5.25	57.9	3.62	1.81	3.56	1.9	7.57
1000	71	2	1	1	0	1	0	0	2	2	3	2	1	2	1	1	1	2	2	1	1	1	1	4.83	142	6.58	69.7	0.92	3.07	4.98	2.81	6.52
1001	72	2	1	2	0	1	0	1	2	2	2	1	1	2	2	1	1	2	1	1	1	1	1	3.71	115	5.3	66.4	0.63	2.31	4.37	2.34	5.99
1002	38	2	0	0	0	0	0	0	1	1	3	2	1	2	1	1	1	1	1	1	1	1	1	4.26	129	7.28	59.7	1.05	0.49	4.22	2.19	4.4
1003	58	1	1	2	1	1	0	0	1	1	3	2	2	2	1	1	1	1	1	1	1	1	1	4.3	144	4.16	60	0.84	1.58	3.27	1.62	4.84
1004	75	1	1	3	1	1	1	0	2	2	2	2	1	1	2	1	1	1	2	1	1	1	2	3.96	129	6.29	68.4	0.53	1.29	4.23	2.43	4.94
1005	73	1	1	1	0	1	0	0	2	2	3	2	2	1	2	1	1	2	2	1	1	1	1	4.48	151	5.65	67.9	1.69	1.49	4.14	2.49	5.29
1006	73	1	1	1	0	1	0	0	2	1	3	2	1	2	2	1	1	2	1	1	1	1	1	4.42	134	3.86	57.5	0.5	0.48	2.88	1.36	4.17
1007	59	1	1	1	0	1	0	0	1	1	3	2	1	2	2	1	1	1	1	1	2	2	1	4.59	135	4.12	50.4	0.5	1.33	5.06	3.46	5.79
1008	45	2	0	0	0	0	0	0	1	1	2	1	1	1	1	1	1	1	1	1	1	1	1	4.64	134	4.54	58.6	0.5	1.19	4.87	2.61	4.7
1009	43	1	1	1	0	1	0	0	1	2	2	1	2	2	2	1	1	1	1	1	1	1	2	5.17	149	5.19	55.3	2.57	1.93	4.23	2.51	5.26
1010	63	1	1	2	1	1	0	0	1	2	2	2	1	1	2	1	1	2	1	1	1	1	2	5.19	145	6.11	56.5	0.5	6	4.72	2.15	5.91
1011	45	2	1	1	0	1	0	0	1	2	2	1	1	1	1	1	1	1	1	1	1	1	1	4.96	114	3.97	51.7	0.5	1.34	4.9	2.9	4.86
1012	70	2	1	1	0	1	0	0	2	2	2	1	1	1	2	1	1	1	2	1	1	1	1	4.32	137	8.79	49.3	0.5	3.12	3.43	1.53	5.59
1013	36	1	0	0	0	0	0	0	1	1	2	1	1	2	1	1	1	1	1	1	1	1	2	4.73	140	6.19	60.6	1.53	3.01	4.49	2.88	4.52
1014	67	2	1	1	0	1	0	0	2	1	2	2	1	2	1	1	1	2	1	1	1	1	2	4.7	148	9.76	59.9	1.47	1.19	6.24	4.71	5.38
1015	52	1	1	1	0	1	0	0	1	2	2	1	2	1	2	2	1	2	1	1	2	1	1	4.67	145	8.64	74.3	0.5	3.24	3.17	1.71	5.71
1016	56	2	1	2	1	1	0	0	1	1	2	1	1	1	2	1	1	1	1	1	1	1	1	3.74	105	4.23	49.1	0.5	1.52	3.16	1.96	5.45
1017	45	1	0	0	0	0	0	0	1	1	2	1	1	1	2	1	1	1	1	1	1	1	1	4.91	152	6.84	52.9	1.17	3.92	5.22	3.17	5.44
1018	56	1	1	1	0	1	0	0	1	1	2	2	2	1	2	1	1	1	2	1	2	1	1	4.92	149	5.78	68.8	0.8	1.08	2.72	1.42	4.76
1019	43	1	0	0	0	0	0	0	1	1	2	1	2	2	2	1	1	1	1	1	1	1	2	4.84	151	7.28	65.4	0.78	1.24	3.45	1.92	5.9
1020	43	1	1	1	0	1	0	0	1	1	2	1	2	2	1	1	1	1	1	1	1	1	2	5.23	153	7.18	64.1	0.5	2.46	4.2	2.6	5.42
1021	75	2	1	2	1	1	0	0	2	2	2	2	2	2	1	1	1	2	1	1	1	1	1	3.84	120	5.73	66	0.5	0.59	2.74	1.22	5.96
1022	52	1	1	2	1	1	0	0	1	1	2	1	2	2	2	1	1	1	1	1	2	2	2	4.65	151	7.01	61.7	0.56	1.28	4.11	2.16	4.46
1023	49	1	1	1	0	1	0	0	1	1	2	1	1	1	1	1	1	1	1	1	2	1	#NULL!	4.56	140	4.09	54	0.65	0.97	4.76	3.36	4.77
1024	48	1	1	2	1	1	0	0	1	2	2	1	2	1	2	1	1	1	1	1	1	1	2	5.13	152	5.33	66.2	0.96	2.77	4.45	2.13	5.17
1025	42	1	1	2	1	1	0	0	1	2	2	1	1	1	1	1	1	1	1	1	1	1	1	4.92	149	5.67	57.5	0.91	0.77	5.96	3.7	4.71
1026	48	1	1	2	1	1	0	0	1	1	2	2	1	2	1	1	1	1	1	1	2	1	2	4.78	142	4.93	57.4	0.5	1.58	4.27	2.65	5.96
1027	47	1	0	0	0	0	0	0	1	2	2	2	1	1	2	1	1	1	1	1	2	1	1	5.82	167	8.96	62.3	1.41	3.23	5.19	2.79	5.34
1028	65	1	1	3	1	1	1	0	2	2	2	2	2	2	2	2	1	2	1	1	1	1	1	4.39	138	6.71	60.2	4.91	2.33	4	2.46	13.04
1029	65	1	1	1	0	1	0	0	1	2	3	2	1	1	2	1	1	2	1	1	1	1	1	4.06	129	6.2	65.8	0.5	2.18	4.49	2.69	4.69
1030	63	1	1	2	1	1	0	0	2	1	2	1	1	1	2	1	1	1	1	1	1	1	#NULL!	4.4	139	11.82	96.1	0.44	2.55	4.5	2.71	6.66
1031	78	1	1	2	1	1	0	0	2	2	2	1	1	1	2	1	1	1	2	1	1	1	1	4.76	153	4.7	59.2	1.14	1.35	3.78	2.23	4.34
1032	73	1	1	1	0	1	0	0	1	2	2	1	1	1	1	1	1	1	2	1	1	1	1	3.86	129	3.62	52.3	0.63	0.56	3.68	1.94	4.9
1033	55	1	1	2	1	1	0	0	1	1	3	2	1	2	1	1	1	1	2	1	2	1	2	4.59	141	6.73	46.9	0.5	0.67	2.76	1.19	4.55
1034	63	2	1	2	1	1	0	0	1	2	2	1	1	1	1	1	1	1	2	1	1	1	1	4.55	133	5.73	56.9	0.5	1.13	3.95	2.45	4.99
1035	58	1	1	1	0	1	0	0	1	1	2	1	1	1	2	1	1	1	1	1	2	1	1	4.85	153	6.26	54.6	0.5	1.43	4.75	3.59	5.41
1036	46	1	1	1	0	1	0	0	1	1	2	1	1	1	1	1	1	1	1	1	2	2	#NULL!	4.13	144	11.19	67.9	#NULL!	1.71	5.57	4.28	6.55
1037	51	2	0	0	0	0	0	0	1	1	2	1	1	2	1	1	1	1	1	1	1	1	1	5.08	139	4.84	59	0.76	1.62	4.1	2.41	5.9
1038	61	2	1	1	0	1	0	0	2	2	3	2	1	1	1	1	1	1	2	1	1	1	2	3.66	118	4.71	56.5	0.5	0.74	3.32	1.37	5.42
1039	74	1	1	2	1	1	0	0	2	2	3	1	1	1	2	2	1	1	2	1	1	1	1	3.94	131	6.27	58.5	0.5	1.39	4.35	2.65	6.15
1040	54	2	1	2	1	1	0	0	1	1	2	1	1	1	2	1	1	1	1	1	1	1	1	4.58	130	3.49	69.8	1.3	1.49	7.29	4.29	5.01
1041	54	2	1	1	0	1	0	0	1	1	2	1	1	1	1	1	1	1	2	1	1	1	2	5.01	143	4.85	61.5	0.5	0.65	4.34	3.08	5.62
1042	62	2	1	1	0	1	0	0	1	2	2	1	1	1	2	1	1	1	2	1	1	1	2	4.35	129	6.12	52.9	0.5	1.9	5.4	3.68	4.9
1043	52	1	1	1	1	0	0	0	1	1	2	1	1	2	1	1	1	1	1	1	2	2	2	4.73	155	13.15	9.59	0.5	1.24	4.09	2.24	6.52
1044	51	1	1	2	1	1	0	0	1	2	2	2	1	2	2	2	1	1	1	1	1	2	1	4.74	149	5.85	49.5	0.75	2.8	3.38	1.51	12.29
1045	74	2	1	2	1	1	0	0	2	1	3	2	1	2	2	1	1	1	2	1	1	1	1	4.13	120	4.88	40.7	2.82	3.37	4.25	0.76	4.41
1046	64	2	1	1	0	1	0	0	1	1	2	1	1	1	1	1	1	2	1	1	1	1	1	3.69	112	6.26	59.2	0.6	1.46	6.16	4.68	4.74
1047	59	2	1	2	1	1	0	0	2	1	2	1	1	2	1	1	1	1	1	1	1	1	1	4.32	131	5.92	70.6	5.58	1.32	4.43	2.84	4.83
1048	55	1	1	2	1	1	0	0	1	1	2	1	1	1	1	1	1	1	1	1	1	1	1	4.24	125	6.02	53.7	10.07	2.9	4.26	2	5.29
1049	75	1	1	4	1	1	1	1	2	2	3	2	1	2	2	2	1	1	2	1	1	1	1	4.3	150	6.3	56.8	0.56	1.07	4.57	3.31	5.59
1050	50	1	1	3	1	1	0	1	1	1	2	2	1	1	2	1	1	1	1	1	2	2	#NULL!	4.37	142	6.16	58.8	0.5	1.95	4.73	3.04	6.08
1051	57	1	1	2	1	1	0	0	0	1	3	2	1	2	2	2	1	1	1	1	2	1	1	4.93	148	8.22	57.3	0.79	1.1	4.74	2.79	8.69
1052	73	1	1	3	1	1	1	0	2	2	2	1	2	1	2	1	1	1	2	1	1	1	1	4.79	165	8.89	69.9	5.09	2.13	4.7	2.86	5.62
1053	52	2	1	1	0	1	0	0	1	1	2	2	1	1	2	1	1	1	1	1	1	1	1	4.55	136	6.31	67.1	1.8	2.47	5.74	3.4	5.51
1054	54	2	1	1	0	1	0	0	1	1	2	1	1	2	1	1	1	1	1	1	1	1	1	4.5	129	3.48	50	1.16	1.26	3.66	2.09	5.24
1055	58	1	1	2	0	1	0	1	1	1	2	2	1	1	1	1	1	1	1	1	2	2	#NULL!	4.6	138	6.72	65.5	#NULL!	0.8	4.53	1.91	5.92
1056	47	1	1	1	0	1	0	0	1	1	3	2	1	1	1	1	1	1	1	1	2	1	1	4.85	151	7.95	41.1	0.62	1.72	4.64	2.83	4.27
1057	51	2	1	1	0	1	0	0	1	1	2	1	2	2	2	1	1	1	1	1	1	1	1	4.3	133	4.48	51.5	0.58	1.79	2.52	1.24	5.09
1058	38	2	0	0	0	0	0	0	1	1	2	1	1	1	1	1	1	1	1	1	1	1	1	4.02	133	7.15	55.3	0.5	1.17	4.51	2.47	4.97
1059	51	2	0	0	0	0	0	0	1	1	2	1	1	1	1	1	1	1	1	1	1	1	1	3.92	126	4.09	60.4	0.68	0.83	6.26	4.19	4.95
1060	55	2	1	1	0	1	0	0	1	2	2	2	1	1	1	1	1	1	2	1	1	1	1	3.72	121	4.3	46.3	1.08	1.18	4.04	2.68	5.56
1061	51	1	1	1	0	1	0	0	1	2	2	2	1	1	1	1	1	1	1	1	1	1	1	4.92	159	8.31	53.6	2.85	3.84	5.65	3.12	6.09
1062	54	1	1	2	1	1	0	0	1	2	2	1	2	1	2	1	2	2	2	1	1	1	1	4.13	131	7.47	63.4	0.5	0.71	4.16	2.59	5.18
1063	57	1	1	1	0	1	0	0	1	1	2	1	1	1	2	1	1	1	1	1	1	2	#NULL!	4.83	149	4.87	66.4	0.59	2.57	4.7	2.75	5.21
1064	62	2	1	2	1	1	0	0	2	1	3	2	1	2	2	1	1	1	2	1	1	1	2	4.17	121	4.14	38.1	0.84	1.74	4.49	2.64	5.19
1065	49	2	1	1	1	0	0	0	1	1	2	2	2	2	1	1	1	1	2	1	1	1	#NULL!	4.07	134	6.02	45.5	1.46	1.27	4.96	3.73	5.23
1066	64	1	1	4	1	1	1	1	2	2	3	2	1	2	1	1	1	1	2	1	2	2	1	3.81	121	3.32	50	0.59	1.24	3.68	1.4	5.54
1067	51	2	1	1	0	1	0	0	1	2	3	2	1	2	1	1	1	1	1	1	1	1	1	3.98	121	4.03	54.3	0.5	0.59	4.23	2.14	4.72
1068	64	2	1	1	0	1	0	0	1	1	3	2	1	1	1	1	1	1	1	1	1	1	2	3.91	119	5.77	50.3	0.5	1.21	4.53	2.53	5
1069	55	1	1	2	1	1	0	0	1	1	3	2	1	1	1	1	1	1	1	1	1	1	1	4.82	141	5.47	63.6	0.5	1.59	3.95	2.45	4.72
1070	55	2	0	0	0	0	0	0	1	1	2	1	1	1	2	1	1	1	1	1	1	1	1	4.58	134	4.3	66.9	0.92	1.2	4.53	2.4	4.85
1071	49	1	0	0	0	0	0	0	1	1	2	1	1	1	2	1	1	1	1	1	1	1	2	4.71	142	6.52	65.8	1.15	0.83	4.22	3.02	5.21
1072	51	1	1	1	0	1	0	0	2	1	2	1	1	1	2	1	1	1	1	1	2	2	2	4.02	134	3.15	44	0.17	1.33	4.27	2.29	4.6
1073	58	1	1	1	0	1	0	0	1	1	2	1	1	2	2	1	1	1	1	1	1	1	#NULL!	5.26	161	7.01	73.9	0.5	1.8	5.41	4.01	6.2
1074	63	2	1	1	0	1	0	0	1	1	2	1	1	1	2	2	1	1	1	1	1	1	1	4.66	141	4.58	73.2	3.18	2.74	5.28	3.53	6.81
1075	72	1	1	2	1	1	0	0	2	1	2	1	1	2	2	2	1	1	1	1	2	1	1	4.41	138	6.94	53.9	0.5	1.75	3.76	2.36	7.56
1076	50	1	1	1	0	1	0	0	1	1	2	1	1	2	2	1	1	1	1	1	2	2	2	5.32	124	4.14	66.7	0.5	1.71	4.81	3.31	5.73
1077	57	1	1	1	0	1	0	0	2	1	2	1	1	2	2	1	1	1	1	1	1	1	1	5.59	167	5.76	51.3	1.75	1.27	3.85	2.79	4.96
1078	67	1	1	2	1	1	0	0	2	1	2	1	2	1	2	1	1	1	1	1	1	1	1	5.31	154	6.5	66.9	0.5	1	6.25	3.78	5.82
1079	65	2	1	1	0	1	0	0	1	1	2	1	1	1	2	1	1	1	1	1	1	1	2	4.32	131	3.73	58.7	1.09	3.16	5.48	2.91	5.48
1080	56	1	1	1	1	0	0	0	1	1	2	1	1	2	1	1	1	1	1	1	1	1	#NULL!	4.6	139	5	55.6	0.5	1.88	4.93	3.51	5.71
1081	56	2	0	0	0	0	0	0	1	1	2	2	1	1	2	1	1	1	1	1	1	1	1	4.43	125	5.32	50.9	1.53	1.25	5.12	2.91	7.42
1082	71	1	1	1	0	1	0	0	2	2	3	2	1	1	2	2	1	2	1	1	1	1	2	4.98	156	5.85	48.3	0.5	0.98	2.94	1.4	9.06
1083	41	2	0	0	0	0	0	0	1	1	2	1	1	2	1	1	1	1	1	1	1	1	1	3.9	123	3.72	71.5	0.5	0.75	3.77	1.07	6.39
1084	58	2	0	0	0	0	0	0	1	1	3	2	1	1	1	1	1	1	1	1	1	1	#NULL!	4.32	129	5.34	71.3	0.81	2.1	5.66	2.97	5.06
1085	55	1	1	1	0	1	0	0	1	1	2	1	1	1	1	1	1	1	1	1	1	1	#NULL!	4.31	136	5.54	49.2	0.5	2.66	5.2	3.48	5.66
1086	56	1	1	2	1	1	0	0	2	1	2	1	2	2	2	2	1	1	2	1	1	1	2	2.37	71	6.91	82.5	1.06	1.41	4.42	2.76	7.13
1087	50	2	0	0	0	0	0	0	1	1	2	1	1	1	1	1	1	1	1	1	1	1	1	4.1	115	4.01	50.9	0.66	0.97	3.61	1.85	4.47
1088	45	2	0	0	0	0	0	0	1	1	2	1	2	2	1	1	1	1	1	1	1	1	#NULL!	4.12	118	3.78	53.7	0.53	0.46	5.94	3.61	4.66
1089	60	1	0	0	0	0	0	0	2	1	2	2	1	1	1	1	1	1	1	1	1	1	1	4.65	142	5.62	56.1	0.5	0.64	4.03	2.2	4.62
1090	55	1	1	1	0	1	0	0	1	1	2	1	2	2	1	1	1	1	1	1	1	1	1	4.33	146	7.15	58	1.56	4.51	4.68	2.42	7.86
1091	60	1	1	2	1	1	0	0	2	2	3	2	1	2	2	1	1	1	1	2	2	2	2	4.75	144	5.77	74.1	0.76	0.69	4.32	2.89	5.9
1092	52	2	1	1	0	1	0	0	1	1	2	1	2	2	1	1	1	1	1	1	1	1	1	3.84	126	5.46	61.9	0.5	3.19	6.83	3.81	4.54
1093	52	1	1	1	0	1	0	0	1	1	2	1	1	1	1	1	1	1	1	1	1	1	#NULL!	5.18	164	8.58	54.4	0.5	3.57	4.87	2.62	7.46
1094	57	2	1	1	0	1	0	0	1	1	2	1	1	2	1	1	1	1	1	1	1	1	1	4.18	130	5.11	44.7	0.5	1.4	5.3	3.52	4.85
1095	45	2	0	0	0	0	0	0	1	1	2	1	1	2	1	1	1	1	1	1	1	1	1	4.25	135	6.39	60.2	0.5	2.97	4.09	1.9	4.16
1096	55	1	1	1	0	1	0	0	1	1	2	1	2	2	1	1	1	1	1	1	2	2	1	4.94	150	8.28	77.4	0.5	2.75	4.77	3.23	4.89
1097	55	1	1	1	0	1	0	0	1	1	2	1	2	2	2	1	1	1	1	1	1	1	2	5.26	149	6.57	63.8	0.5	1.4	5.5	3.76	4.91
1098	69	2	1	2	1	1	0	0	2	1	3	2	1	2	1	1	1	1	1	1	1	1	2	4.16	121	6.26	65.9	1.08	0.85	6.37	4.21	4.64
1099	55	2	1	1	0	1	0	0	1	1	2	1	1	1	1	1	1	1	1	1	1	1	1	4.54	131	5.92	54.2	1.39	3.48	5.32	2.25	5.89
1100	69	2	1	2	1	1	0	0	2	1	2	2	1	2	1	1	1	1	1	1	1	1	1	3.96	132	4.76	59.6	1.21	1.98	5.74	3.79	4.87
1101	56	1	1	2	1	1	0	0	1	2	2	1	2	2	1	1	1	1	1	1	2	2	2	4.59	152	8.16	59.3	1.19	1.84	4.4	2.69	6.32
1102	51	1	0	0	0	0	0	0	1	1	2	2	1	1	1	1	1	1	1	1	2	1	2	4.93	133	12.4	60.6	2.97	0.79	3.38	2.33	3.89
1103	49	2	1	1	1	0	0	0	1	1	2	1	1	2	1	1	1	1	1	1	1	1	1	4.16	129	4.37	54.2	0.55	1.26	4.99	3.38	5.11
1104	51	1	0	0	0	0	0	0	1	1	2	2	1	1	2	1	1	1	1	1	1	1	1	4.28	137	3.77	2.1	0.5	1.17	4.9	3.14	5.7
1105	40	1	0	0	0	0	0	0	1	1	2	1	1	1	1	1	1	1	1	1	2	2	2	4.45	143	7	42.8	0.5	3.74	4.62	2.12	5.82
1106	70	2	1	1	0	1	0	0	2	1	2	1	1	2	2	2	1	1	2	1	1	1	1	4.54	133	7.07	5.14	15.72	1.49	3.15	1.67	5.43
1107	77	1	1	1	1	0	0	0	2	1	2	1	2	1	2	2	1	1	1	1	1	1	1	4.17	127	4.15	66.5	0.5	2.31	3.23	1.64	7.09
1108	52	2	1	2	1	1	0	0	1	1	3	2	2	1	1	1	1	1	1	1	1	1	1	4.8	147	4.7	66	0.13	1.57	5.01	2.62	4.85
1109	55	2	0	0	0	0	0	0	1	1	2	2	1	1	1	1	1	1	1	1	1	1	1	4.8	139	5.82	74.2	0.5	0.8	5.75	3.73	5.46
1110	65	2	1	2	1	1	0	0	1	1	3	2	1	1	2	1	1	1	2	2	1	1	2	4.84	136	5.7	57.9	0.5	0.73	3.61	2.29	6.12
1111	53	1	1	2	1	1	0	0	2	1	2	1	1	2	1	1	1	1	1	1	1	1	1	4.2	147	6.36	45.7	0.5	2.86	4.69	2.54	4.63
1112	66	2	1	1	0	1	0	0	1	1	3	2	1	1	2	1	1	1	1	1	1	1	1	4.22	132	8.8	65.1	#NULL!	1.32	5.7	3.52	4.87
1113	64	1	1	1	0	1	0	0	2	1	2	1	1	1	1	1	1	1	2	1	1	1	2	5.09	151	6.84	79.7	1.16	0.56	3.23	2.09	3.88
1114	57	1	1	2	1	1	0	0	1	1	3	2	1	1	1	1	1	1	1	1	1	2	#NULL!	5.15	152	5.89	56	0.5	1.65	5.53	3.67	7.21
1115	51	1	1	2	1	1	0	0	1	1	2	1	2	1	1	1	1	1	1	1	1	1	1	5.14	152	7.87	62.4	0.5	2.21	4.94	3.2	5.63
1116	71	1	1	1	0	1	0	0	2	1	3	2	1	1	1	1	1	1	1	1	2	1	1	4.55	156	7.82	62.1	0.5	1.47	4.92	1.93	5.99
1117	54	1	1	1	0	1	0	0	1	1	2	2	2	1	1	2	1	1	1	1	1	1	1	5.14	162	4.59	41.6	2.54	3.66	5.7	2.82	5.98
1118	79	1	1	3	1	1	1	0	2	1	2	1	2	2	1	1	1	1	1	2	1	1	2	2.25	69	5.08	71	0.5	0.92	2.42	1.4	6.81
1119	49	1	1	1	0	1	0	0	1	1	2	1	1	1	2	2	1	1	1	1	1	1	#NULL!	4.4	133	10.54	69.5	6.39	2.66	4.34	2.81	6.81
1120	65	2	1	3	1	1	1	0	2	1	2	1	1	1	2	2	1	1	2	1	1	1	2	3.11	97	6.08	69.4	10.22	2.5	5.35	3.1	6.86
1121	63	1	1	2	1	1	0	0	2	1	2	1	1	2	1	1	1	1	1	1	1	1	1	4.84	144	6.95	52.3	0.5	0.53	4.74	2.85	4.63
1122	63	1	1	1	0	1	0	0	1	1	2	1	1	1	1	1	1	1	1	1	1	1	1	4.35	135	6.4	58	0.5	1.26	3.95	2.6	4.65
1123	68	1	1	3	1	1	1	0	1	1	3	2	1	1	2	1	1	1	2	1	2	2	#NULL!	3.72	132	7.87	64.3	0.5	0.94	4.02	1.96	5.49
1124	63	1	1	1	0	1	0	0	1	1	2	1	1	1	1	1	1	1	1	1	1	1	1	4.36	135	5.18	69.5	0.5	1.33	4.16	2.44	4.88
1125	67	2	1	1	0	1	0	0	1	1	3	2	1	1	1	2	1	1	1	1	1	1	1	4.86	149	7.05	69.4	0.5	1.03	4.92	3.22	8.12
1126	59	1	1	1	0	1	0	0	1	1	2	2	1	1	1	1	1	1	1	1	1	1	2	2.47	74	4.72	77.5	0.5	0.84	2.45	1.29	8.94
1127	61	2	1	1	0	1	0	0	2	2	2	1	1	1	2	2	1	2	2	1	1	1	#NULL!	4.08	122	6.16	53.4	2.28	1.68	3.08	1.61	7.26
1128	40	2	0	0	0	0	0	0	1	1	2	1	1	1	1	1	1	1	1	1	1	1	1	3.6	115	3.46	68.8	0.42	0.86	4.19	3.18	5.2
1129	48	2	1	1	0	1	0	0	1	1	2	1	1	2	1	1	1	1	1	1	1	1	#NULL!	4.55	143	5.01	62.4	0.1	0.92	5.57	3.84	4.55
1130	65	2	0	0	0	0	0	0	1	1	2	1	1	1	2	1	1	1	1	1	1	1	1	3.93	120	4.04	45.3	0.5	4.84	4.2	1.68	9.3
1131	49	2	0	0	0	0	0	0	1	1	2	1	1	1	2	1	1	1	1	1	1	1	1	4.11	124	8.2	68.3	0.5	2.38	4.42	3.17	5.13
1132	46	1	0	0	0	0	0	0	1	2	2	1	1	1	1	1	1	1	1	1	1	1	2	4.87	151	6.04	60.1	0.5	3.4	4.09	2.28	4.87
1133	59	1	0	0	0	0	0	0	1	1	3	1	1	1	2	2	1	1	1	1	1	1	1	4.69	139	4.55	59.1	1.32	1.13	4.33	2.81	6.25
1134	57	2	0	0	0	0	0	0	1	1	2	1	1	2	1	1	1	1	1	1	1	1	1	4.26	127	3.06	60.1	0.5	1.15	5.28	3.04	5.53
1135	59	2	1	1	0	1	0	0	2	1	2	2	1	1	1	1	1	1	1	1	1	1	1	3.82	114	3.55	55.2	0.51	2.28	3.44	1.92	5.66
1136	53	2	1	1	0	1	0	0	1	1	2	2	2	1	1	2	1	1	1	1	1	1	1	4.22	123	5.99	64.1	0.5	1.5	4.73	2.37	6.71
1137	55	1	1	2	1	1	0	0	2	1	3	2	1	1	2	1	1	1	1	1	2	2	1	5.62	120	8.24	55.9	0.5	0.91	3.96	2.62	4.97
1138	63	1	1	2	1	1	0	0	2	1	2	1	1	2	2	1	1	1	1	1	2	2	#NULL!	4.66	140	7.32	66.7	0.5	2.58	5.94	4	5.61
1139	65	2	1	1	0	1	0	0	1	1	2	1	1	2	2	2	2	1	1	1	1	1	1	4.08	129	5.06	61.8	0.58	5.85	5.25	2.45	8.03
1140	61	1	1	1	0	1	0	0	1	1	2	1	1	1	1	1	1	1	1	1	2	2	2	4.74	142	5.95	68	1.08	2.11	5.87	4.41	5.86
1141	67	1	1	2	1	1	0	0	2	1	3	2	2	2	2	1	1	1	2	1	2	2	1	4.5	134	5.86	46	2.7	1.47	4.87	2.99	4.54
1142	73	1	1	1	0	1	0	0	2	1	2	1	2	1	2	2	1	1	1	1	1	2	1	4.45	40.3	4.31	55.4	0.56	0.75	3.97	2.47	6.53
1143	65	2	1	2	1	1	0	0	2	#NULL!	3	2	1	1	1	1	1	1	1	1	1	1	#NULL!	4.09	128	3.46	41.9	0.91	0.76	5.85	2.77	4.09
1144	64	1	1	1	0	1	0	0	2	1	2	2	1	2	2	1	1	1	1	1	1	1	1	5.05	157	6.67	4.19	0.89	1.56	4.22	2.96	5.59
1145	50	2	0	0	0	0	0	0	1	1	2	2	1	1	1	1	1	1	1	1	1	1	1	4.59	137	3.95	56.9	1.07	0.91	4.08	2.12	5.29
1146	57	2	1	1	0	1	0	0	1	1	2	1	1	1	2	2	1	1	1	1	1	1	1	4	124	8.25	72.1	8.13	1	3.82	2.58	11.06
1147	55	1	1	1	0	1	0	0	2	1	2	1	1	1	2	1	1	1	1	1	2	2	1	4.31	142	17.41	85.6	162.33	0.97	3.26	0.83	4.98
1148	53	2	1	1	0	1	0	0	1	1	2	1	1	1	2	1	1	1	1	1	1	1	#NULL!	4.54	128	5.18	69.5	0.7	1.52	3.99	2.36	4.52
1149	52	2	1	1	0	1	0	0	1	1	2	1	1	1	2	1	1	1	2	1	1	1	1	4.58	129	5.4	56.6	1.11	1.27	6.44	5.01	5.48
1150	55	2	1	2	1	1	0	0	1	1	3	2	1	2	1	1	1	1	1	1	1	1	1	4.72	138	5.51	57.7	0.51	1.45	5.88	4.65	4.53
1151	42	1	1	1	1	0	0	0	1	1	2	1	1	1	1	1	1	1	1	1	1	2	1	5.2	153	10.02	82.2	0.94	0.39	5.25	2.89	5.35
1152	62	2	1	1	0	1	0	0	2	1	2	1	1	1	1	2	1	1	1	1	1	1	1	4.32	129	4.22	63.2	1.83	1.04	3.6	2	5.91
1153	68	2	1	4	1	1	1	1	2	2	2	1	1	1	1	1	1	1	1	1	1	1	1	4.51	142	7.66	4.3	0.5	1.22	5.62	4.09	4.97
1154	57	1	1	1	0	1	0	0	1	2	2	1	2	1	2	2	1	1	1	1	2	1	1	5.02	164	5.44	45.3	0.5	3.51	4.74	2.35	17.74
1155	57	1	1	1	0	1	0	0	1	2	2	2	1	1	2	1	2	2	1	1	2	1	1	4.4	142	8.72	62.8	8.1	4.36	6.61	4.23	7.59
1156	48	1	1	2	1	1	0	0	1	1	3	2	1	2	1	1	1	1	1	1	2	1	1	4.94	149	8.71	53.4	0.5	2.25	5.71	3.99	4.88
1157	55	2	1	1	0	1	0	0	1	1	3	2	1	1	2	1	1	1	1	1	1	1	1	4.58	137	3.63	49.6	1.97	1.14	4.78	2.91	5.09
1158	35	2	0	0	0	0	0	0	1	1	2	1	1	1	2	1	1	1	1	1	1	1	1	3.86	131	4.12	66.8	0.5	0.66	4.03	2.34	5.18
1159	45	2	0	0	0	0	0	0	1	1	2	1	1	1	1	2	1	1	1	1	1	1	2	3.62	108	7.62	70	1.19	1.31	4.8	3.44	6.82
1160	71	1	1	1	0	1	0	0	1	1	3	2	1	2	1	1	1	1	1	1	1	2	1	4.22	133	4.04	76.3	#NULL!	1.62	3.81	2.08	5.03
1161	54	1	1	2	1	1	0	0	2	2	2	1	1	1	2	1	1	2	1	1	2	2	1	5.11	155	5.75	81.8	0.5	1.63	4.72	3.27	5.99
1162	67	1	1	3	1	1	1	0	1	2	2	1	1	1	2	1	1	2	1	1	2	1	1	4.74	151	5.71	51.7	0.5	5.14	5.97	3.21	5.26
1163	73	1	1	1	1	0	0	0	2	2	2	1	1	1	2	1	1	1	1	1	1	1	1	4.84	155	7.1	75	0.5	2.04	5.12	3.68	5.83
1164	67	2	1	1	0	1	0	0	1	1	2	1	2	1	2	2	1	1	2	1	1	1	1	4.46	132	9.14	74.6	21.7	1.23	4.17	2.13	9.38
1165	56	1	1	2	1	1	0	0	1	1	2	1	1	2	1	2	1	1	1	1	2	2	1	4.73	127	9.64	73.7	8.68	1.53	4.19	3.09	9.64
1166	66	1	1	1	0	1	0	0	2	1	3	2	2	2	1	2	1	1	1	1	1	1	1	5.28	157	5.94	56.9	0.5	0.7	2.4	0.92	5.94
1167	56	1	1	1	0	1	0	0	2	2	3	2	1	1	1	2	1	1	2	1	2	2	1	3.98	128	5.69	51.9	0.5	0.58	5.82	3.47	6.13
1168	54	2	1	1	1	0	0	0	1	1	3	2	1	1	1	1	1	2	1	1	1	1	1	3.66	112	2.83	54.1	2	1.7	6.12	3.59	4.65
1169	64	1	1	1	0	1	0	0	2	1	2	1	1	1	1	2	1	1	2	1	1	1	1	4.69	142	6.08	57.8	0.5	1.38	6.17	4.75	7.44
1170	59	1	1	2	1	1	0	0	1	1	2	1	1	2	1	1	1	1	1	1	1	1	#NULL!	4.26	133	3.3	71.5	0.92	0.97	3.07	1.42	4.68
1171	47	2	1	1	0	1	0	0	1	1	3	2	1	1	1	1	1	1	1	1	1	1	1	3.54	117	7.15	65.6	0.45	1	4.62	2.48	5.18
1172	62	1	1	2	0	1	1	0	2	1	2	1	1	1	1	1	1	1	1	1	1	1	#NULL!	5.31	160	6.72	59.1	0.5	2.12	5.94	4.47	5.27
1173	47	2	0	0	0	0	0	0	1	1	2	1	1	1	1	1	1	1	1	1	1	1	1	4.33	142	3.64	43.9	0.59	2.09	7.44	4.29	3.99
1174	68	1	1	2	1	1	0	0	1	1	2	1	1	1	1	1	1	1	1	1	1	1	1	4.88	158	5.44	64.2	1.31	1.44	5.29	3.57	4.47
1175	50	2	0	0	0	0	0	0	1	1	2	2	1	1	1	1	1	1	1	1	1	1	1	4.3	130	5.9	63.2	0.5	0.93	5.1	2.91	4.41
1176	28	1	0	0	0	0	0	0	1	1	2	1	1	1	1	1	1	1	1	1	1	1	1	4.82	142	6.53	50.9	1.54	1.73	5.01	3.82	4.3
1177	75	1	1	2	0	1	1	0	2	2	2	1	1	2	2	1	1	2	1	1	2	1	1	4.45	128	4.52	47.1	0.5	0.93	4.62	3.19	4.53
1178	56	1	1	1	0	1	0	0	1	1	2	2	1	1	1	1	2	1	1	1	2	2	1	4.85	150	5.38	49.3	0.5	5.77	4.07	1.36	5.23
1179	55	1	0	0	0	0	0	0	1	1	2	1	1	1	2	1	1	2	1	1	2	1	1	4.56	134	6.88	64.7	4.67	1.55	4.94	3.37	4.77
1180	56	2	1	1	0	1	0	0	1	1	3	2	2	1	1	2	1	1	1	1	1	1	#NULL!	3.96	108	8.27	42.9	2.81	1.26	5.15	3.24	3.6
1181	71	2	1	1	0	1	0	0	2	1	2	2	1	1	2	1	1	1	1	1	1	1	1	3.92	119	8.4	65.9	10.07	3.28	5.52	2.87	5.72
1182	51	2	1	1	0	1	0	0	1	1	2	2	2	1	1	1	1	1	1	1	1	1	1	4.53	413	3.75	56.8	0.5	1.08	4.92	2.89	4.45
1183	52	2	0	0	0	0	0	0	1	1	3	2	1	2	2	1	1	1	1	1	1	1	2	4.78	129	6.49	60.9	1.22	0.97	4.27	2.9	4.88
1184	56	1	1	1	0	1	0	0	1	1	2	1	1	1	1	1	1	1	1	1	1	1	1	4.73	135	10.52	52.3	0.5	1.78	4.71	2.78	4.37
1185	41	2	1	1	0	1	0	0	1	1	2	1	1	1	1	1	1	1	1	1	1	1	2	3.85	116	7.04	67.4	0.5	0.7	4.33	2.74	5.3
1186	65	1	1	1	0	1	0	0	2	1	2	2	2	1	2	1	2	1	1	1	1	1	2	3.84	113	3.84	66.2	0.89	3.25	5.53	3.17	6.41
1187	49	1	1	1	0	1	0	0	1	1	2	1	1	1	1	1	1	1	1	1	1	1	1	4.76	158	5.15	61.2	0.5	1.91	5.04	3	4.91
1188	35	1	1	1	1	0	0	0	1	1	2	1	2	1	1	1	1	1	1	1	1	1	#NULL!	5.15	153	6.89	58.8	0.68	1.79	4.7	3.35	4.7
1189	63	1	1	1	0	1	0	0	2	1	2	1	1	1	1	2	1	1	1	1	2	1	1	4.8	149	5.42	48.6	0.5	1.58	4.17	2.89	6.16
1190	50	1	1	1	0	1	0	0	1	1	2	1	1	1	2	1	1	1	1	1	1	1	1	5.05	165	7.96	64.3	0.68	2.81	4.52	2.58	5.02
1191	43	2	0	0	0	0	0	0	1	1	2	1	1	1	1	1	1	1	1	1	1	1	1	4.01	118	7.37	58.7	0.79	1.56	3.42	1.89	4.32
1192	66	2	1	2	1	1	0	0	1	1	3	2	1	2	2	1	1	1	1	1	1	1	1	4.1	134	4.75	44.4	0.71	1.35	5.04	3.39	5.01
1193	50	1	0	0	0	0	0	0	1	1	2	1	1	2	1	1	1	1	1	1	1	1	1	5.41	172	7.66	59.1	0.65	2.98	6.5	4.74	4.51
1194	39	1	0	0	0	0	0	0	1	1	2	1	1	1	1	1	1	1	1	1	2	2	1	5.43	164	7.53	54.8	0.69	2.2	5.6	3.36	4.66
1195	57	2	1	1	0	1	0	0	1	1	2	1	1	1	1	1	1	1	1	1	1	1	1	3.58	108	3.99	29.7	0.4	0.63	4.08	1.88	4.21
1196	51	1	1	1	0	1	0	0	1	1	3	2	1	1	1	1	1	1	1	1	2	2	2	4.5	146	5.79	49.9	0.2	1.7	4.94	2.83	4.64
1197	48	1	0	0	0	0	0	0	1	1	2	1	1	1	1	1	1	1	1	1	1	1	1	5.23	158	4.77	36.3	1.14	2.11	4.91	2.53	4.32
1198	57	2	1	1	1	0	0	0	1	1	3	2	1	1	1	2	2	1	1	1	1	1	1	4.61	143	6.54	62.4	0.29	4.3	3.69	1.36	8.33
1199	76	1	1	3	1	1	1	0	2	2	3	2	1	1	1	2	1	1	1	1	1	1	2	4.42	149	6.39	59.3	#NULL!	1.01	4.43	3.58	7.6
1200	40	2	1	1	1	0	0	0	1	1	2	2	1	1	1	1	1	1	1	1	1	1	#NULL!	4.21	136	6.01	68	#NULL!	0.91	3.88	2.33	4.59
1201	49	2	1	1	0	1	0	0	1	2	2	1	1	2	2	1	1	1	1	1	1	1	2	4.1	131	4.24	60.1	1.04	2.17	5.45	3.67	4.86
